# Supplementary material for: RUNX1 mutations contribute to the progression of MDS due to disruption of antitumor cellular defense: a study on patients with lower-risk MDS
Source: Leukemia. 2022 May 3;36(7):1898–906. doi: 10.1038/s41375-022-01584-3 (PMC9252911; doi:10.1038/s41375-022-01584-3)
Supplement: Supplementary file 2 — List of Mutations [file 41375_2022_1584_MOESM2_ESM.xlsx]

## Sheet: Mutations 214 LR-MDS
Patient	Sample	Gene	Chr	Start	VAF (%)	Reads	Transcript change	Protein change	Variant
V387	Diagnosis	U2AF1	21	44524456	48.2	5000	ENST00000291552.4:c.101C>T	p.(Ser34Phe)	missense_variant
		RUNX1	21	36259198	46.8	5000	ENST00000300305.3:c.292del	p.(Leu98SerfsTer24)	frameshift_variant
		PHF6	X	134413552	77.7	10714	ENST00000332070.3:c.479dup	p.(Lys161GlufsTer11)	frameshift_variant
	Progression	U2AF1	21	44524456	40.9	5000	ENST00000291552.4:c.101C>T	p.(Ser34Phe)	missense_variant
		RUNX1	21	36259198	40.7	5000	ENST00000300305.3:c.292del	p.(Leu98SerfsTer24)	frameshift_variant
		PTPN11	12	112888163	8.3	5000	ENST00000351677.2:c.179G>T	p.(Gly60Val)	missense_variant
		PHF6	X	134413552	67.3	8574	ENST00000332070.3:c.479dup	p.(Lys161GlufsTer11)	frameshift_variant
H458	Diagnosis	DNMT3A	2	25467428	40.71	4444	ENST00000264709.3:c.1648G>A	p.(Gly550Arg)	missense_variant
		TP53	17	7576928	1	987	ENST00000269305.4:c.920-2A>G	-	splice_region_variant
		TET2	4	106156747	3	6077	ENST00000540549.1:c.1648C>T	p.(Arg550Ter)	stop_gained
	Progression	DNMT3A	2	25467428	49.9	2297	ENST00000264709.3:c.1648G>A	p.(Gly550Arg)	missense_variant
		TP53	17	7578503	35.3	1205	ENST00000269305.4:c.427G>A	p.(Val143Met)	missense_variant
		TP53	17	7576928	17.2	1814	ENST00000269305.4:c.920-2A>G	-	splice_region_variant
		TET2	4	106156747	2	5535	ENST00000540549.1:c.1648C>T	p.(Arg550Ter)	stop_gained
V66	Diagnosis	SF3B1	2	198266834	36.1	4998	ENST00000335508.6:c.2098A>G	p.(Lys700Glu)	missense_variant
V97	Progression	SF3B1	2	198266834	38.4	4999	ENST00000335508.6:c.2098A>G	p.(Lys700Glu)	missense_variant
		IKZF1	7	50382594	38.7	2236	NM_006060.6:c.476A>G	p.(Asn159Ser)	missense_variant
V108	Diagnosis	RUNX1	21	36252877	35.1	3632	ENST00000300305.3:c.485G>A	p.(Arg162Lys)	missense_variant
		SF3B1	2	198266834	36	4999	ENST00000335508.6:c.2098A>G	p.(Lys700Glu)	missense_variant
		RUNX1	21	36252852	3.4	3660	ENST00000300305.3:c.502_508+1dup	-	splice_region_variant
		RUNX1	21	36206890	4	3605	ENST00000300305.3:c.615_621del	p.(Arg205GlyfsTer4)	frameshift_variant
		TET2	4	106157503	8.9	15405	ENST00000540549.1:c.2405_2406dup	p.(Gln803SerfsTer11)	frameshift_variant
		IKZF1	7	50382594	10.1	2373	ENST00000331340.8:c.476A>G	p.(Asn159Ser)	missense_variant
V158	Progression	KIT	4	55599321	16.8	698	ENST00000288135.5:c.2447A>T	p.(Asp816Val)	missense_variant
		RUNX1	21	36252877	50.6	2860	ENST00000300305.3:c.485G>A	p.(Arg162Lys)	missense_variant
		SF3B1	2	198266834	47.9	4999	ENST00000335508.6:c.2098A>G	p.(Lys700Glu)	missense_variant
		PTPN11	12	112888198	7.8	5000	ENST00000351677.2:c.214G>A	p.(Ala72Thr)	missense_variant
		RUNX1	21	36252852	22	2869	ENST00000300305.3:c.502_508+1dup	-	splice_region_variant
		RUNX1	21	36206890	10.2	2248	ENST00000300305.3:c.615_621del	p.(Arg205GlyfsTer4)	frameshift_variant
		TET2	4	106157503	0.5	15405	ENST00000540549.1:c.2405_2406dup	p.(Gln803SerfsTer11)	frameshift_variant
		IKZF1	7	50382594	49.1	2389	ENST00000331340.8:c.476A>G	p.(Asn159Ser)	missense_variant
V986	Diagnosis	ASXL1	20	32435571	21.1	18523	ENST00000375687.4:c.2859_2878del	p.(Ser955CysfsTer8)	frameshift_variant
V1106	Progression	ASXL1	20	32435571	23	37330	NM_015338.6:c.2859_2878del	p.(Ser955CysfsTer8)	frameshift_variant
V3	Diagnosis	RUNX1	21	36252940	3	24637	ENST00000300305.3:c.422C>G	p.(Ser141Trp)	missense_variant
		CEBPA	19	33792246	22.9	4798	ENST00000498907.2:c.1071_1074del	p.(Ala358GlufsTer63)	frameshift_variant
		ASXL1	20	31022441	35.9	7403	ENST00000375687.4:c.1934dup	p.(Gly646TrpfsTer12)	frameshift_variant
		DNMT3A	2	25463524	4.9	1204	ENST00000264709.3:c.2158C>A	p.(Arg720Ser)	missense_variant
		TET2	4	106194057	41.6	6163	ENST00000540549.1:c.4519C>T	p.(Gln1507Ter)	stop_gained
		TET2	4	106197167	42.1	4240	ENST00000540549.1:c.5500C>T	p.(Gln1834Ter)	stop_gained
		STAG2	X	123179197	44.6	5907	ENST00000218089.9:c.646C>T	p.(Arg216Ter)	stop_gained
V77	Progression	RUNX1	21	36252940	12.65	48426	ENST00000300305.3:c.422C>G	p.(Ser141Trp)	missense_variant
		NRAS	1	115258748	7.19	18297	ENST00000369535.4:c.34G>A	p.(Gly12Ser)	missense_variant
		NRAS	1	115256521	3.1	881	ENST00000369535.4:c.190T>G	p.(Tyr64Asp)	missense_variant
		KRAS	12	25398284	2.25	40376	ENST00000256078.4:c.35G>A	p.(Gly12Asp)	missense_variant
		CEBPA	19	33792246	22.5	1800	ENST00000498907.3:c.1071_1074del	p.(Ala358GlufsTer63)	frameshift_variant
		ASXL1	20	31022441	32.1	7403	ENST00000375687.10:c.1934dup	p.(Gly646TrpfsTer12)	frameshift_variant
		TET2	4	106194057	46.3	9484	ENST00000540549.5:c.4519C>T	p.(Gln1507Ter)	stop_gained
		TET2	4	106197167	46.8	9964	ENST00000540549.5:c.5500C>T	p.(Gln1834Ter)	stop_gained
		STAG2	X	123179197	60.7	9629	ENST00000218089.13:c.646C>T	p.(Arg216Ter)	stop_gained
V306	Diagnosis	TP53	17	7577548	23.3	5000	ENST00000269305.4:c.733G>A	p.(Gly245Ser)	missense_variant
		TP53	17	7578530	7.09	2805	ENST00000269305.4:c.400T>C	p.(Phe134Leu)	missense_variant
		SF3B1	2	198267360	35.1	4983	ENST00000335508.6:c.1997A>C	p.(Lys666Thr)	missense_variant
		RUNX1	21	36206722	<1	2030	ENST00000300305.3:c.790C>T	p.(Gln264Ter)	stop_gained
V739	Progression	TP53	17	7577548	5	36618	ENST00000269305.4:c.733G>A	p.(Gly245Ser)	missense_variant
		TP53	17	7578530	<1	5051	ENST00000269305.4:c.400T>C	p.(Phe134Leu)	missense_variant
		SF3B1	2	198267360	23.8	4985	ENST00000335508.6:c.1997A>C	p.(Lys666Thr)	missense_variant
		RUNX1	21	36206722	10.5	1332	ENST00000300305.3:c.790C>T	p.(Gln264Ter)	stop_gained
		BCORL1	X	129147794	5.9	935	ENST00000540052.1:c.1049del	p.(Pro350LeufsTer68)	frameshift_variant
V131	Diagnosis	TP53	17	7577099	14.72	8307	ENST00000269305.4:c.839G>T	p.(Arg280Ile)	missense_variant
		DNMT3A	2	25470542	4.57	8351	ENST00000264709.3:c.927_931del	p.(Ile310ValfsTer12)	frameshift_variant
		STAG2	X	123182927	30.7	3626	ENST00000218089.9:c.892C>T	p.(Arg298Cys)	missense_variant
V383	Progression	TP53	17	7577099	4.64	9237	ENST00000269305.4:c.839G>T	p.(Arg280Ile)	missense_variant
		U2AF1	21	44514777	6.4	5049	NM_001025203.1:c.470A>C	p.(Gln157Pro)	missense_variant
		DNMT3A	2	25470542	3.41	3135	ENST00000264709.3:c.927_931del	p.(Ile310ValfsTer12)	frameshift_variant
		DNMT3A	2	25523040	12.92	209	ENST00000264709.3:c.145G>A	p.(Gly49Arg)	missense_variant
		CUX1	7	101840495	4.9	571	ENST00000360264.3.1837C>T	p.(Arg613Cys)	missense_variant
		STAG2	X	123182927	14.7	3963	ENST00000218089.9:c.892C>T	p.(Arg298Cys)	missense_variant
V1090	Diagnosis	GNAS	20	57484421	50.22	2543	ENST00000371100.4:c.2531G>A	p.(Arg844His)	missense_variant
		RUNX1	21	36231783	40.61	7931	ENST00000300305.3:c.601C>T	p.(Arg201Ter)	stop_gained
		PHF6	X	133549124	43	5146	ENST00000332070.3:c.808C>T	p.(Gln270Ter)	stop_gained
		ASXL1	20	31022402	21.32	1079	ENST00000375687.4:c.1900_1922del	p.(Glu635ArgfsTer15)	frameshift_variant
		EZH2	7	148511155	39.17	9570	ENST00000320356.2:c.1747C>T	p.(Arg583Ter)	stop_gained
		EZH2	7	148543676	40.43	2911	ENST00000320356.2:c.126_132dup	p.(Asn45Ter)	stop_gained
		RUNX1	21	36259142	2	3440	ENST00000300305.3:c.343_348del	p.(Ala115_Phe116del)	inframe_deletion
V1477	Progression	GNAS	20	57484421	46.91	3387	ENST00000371100.4:c.2531G>A	p.(Arg844His)	missense_variant
		RUNX1	21	36231783	18.09	4998	ENST00000300305.3:c.601C>T	p.(Arg201Ter)	stop_gained
		PHF6	X	133549124	48.5	5656	ENST00000332070.3:c.808C>T	p.(Gln270Ter)	stop_gained
		ASXL1	20	31022402	25.8	1957	ENST00000375687.4:c.1900_1922del	p.(Glu635ArgfsTer15)	frameshift_variant
		EZH2	7	148511155	17.8	9981	ENST00000320356.2:c.1747C>T	p.(Arg583Ter)	stop_gained
		EZH2	7	148543676	37.79	2593	ENST00000320356.2:c.126_132dup	p.(Asn45Ter)	frameshift_variant
		RUNX1	21	36259142	56.5	4031	ENST00000300305.3:c.343_348del	p.(Ala115_Phe116del)	inframe_deletion
V997	Diagnosis	PTPN11	12	112926884	3.03	23194	ENST00000351677.2:c.1504T>A	p.(Ser502Thr)	missense_variant
HD13168	Progression	PTPN11	12	112926884	9.03	29079	ENST00000351677.2:c.1504T>A	p.(Ser502Thr)	missense_variant
D16189	Diagnosis	SF3B1	2	198267483	2.27	7504	ENST00000335508.6:c.1874G>A	p.(Arg625His)	missense_variant
		TP53	17	7578413	44.3	5250	ENST00000269305.4:c.517G>A	p.(Val173Met)	missense_variant
		RUNX1	21	36231869	2.44	13561	ENST00000300305.3:c.514dup	p.(Ser172LysfsTer41)	frameshift_variant
		TET2	4	106196291	11.6	6391	ENST00000540549.1:c.4624C>T	p.(Gln1542Ter)	stop_gained
V624	Progression	SF3B1	2	198267483	41.8	8338	ENST00000335508.6:c.1874G>A	p.(Arg625His)	missense_variant
		TP53	17	7578413	46.75	6678	ENST00000269305.4:c.517G>A	p.(Val173Met)	missense_variant
		RUNX1	21	36231869	41.97	19024	ENST00000300305.3:c.514dup	p.(Ser172LysfsTer41)	frameshift_variant
		TET2	4	106196291	33	8423	ENST00000540549.1:c.4624C>T	p.(Gln1542Ter)	stop_gained
D22765	Diagnosis	NPM1	5	170837543	1.39	5032	ENST00000296930.5:c.860_863dup	p.(Trp288CysfsTer12)	frameshift_variant
		DNMT3A	2	25457242	47.26	7982	ENST00000264709.3:c.2645G>A	p.(Arg882His)	missense_variant
		SF3B1	2	198267483	45.25	7660	ENST00000335508.6:c.1874G>T	p.(Arg625Leu)	missense_variant
		PHF6	X	133511666	63.2	3372	ENST00000332070.3:c.19C>T	p.(Gln7Ter)	stop_gained
V1275	Progression	NPM1	5	170837543	36.4	4327	ENST00000296930.5:c.860_863dup	p.(Trp288CysfsTer12)	frameshift_variant
		NRAS	1	115256529	25.41	1291	ENST00000369535.4:c.182A>T	p.(Gln61Leu)	missense_variant
		DNMT3A	2	25457242	49.19	8038	ENST00000264709.3:c.2645G>A	p.(Arg882His)	missense_variant
		SF3B1	2	198267483	38.74	7773	ENST00000335508.6:c.1874G>T	p.(Arg625Leu)	missense_variant
		IDH1	2	209113112	10.61	7109	NM_005896.2:c.395G>A	p.(Arg132His)	missense_variant
V646	Diagnosis	TP53	17	7578382	2.87	3342	ENST00000269305.4: c.548C>A	p.(Ser183Ter)	stop_gained
V1340	Progression	TP53	17	7578382	24.8	6637	ENST00000269305.4: c.548C>A	p.(Ser183Ter)	stop_gained
V1422	Diagnosis	SRSF2	17	74732959	51.48	3860	ENST00000392485.2:c.284C>A	p.(Pro95His)	missense_variant
		SETBP1	18	42531907	48.29	6567	ENST00000282030.5:c.2602G>A	p.(Asp868Asn)	missense_variant
		RUNX1	21	36252880	49.27	11752	ENST00000300305.3:c.482T>C	p.(Leu161Pro)	missense_variant
V1814	Progression	SRSF2	17	74732959	50.98	3839	ENST00000392485.2:c.284C>A	p.(Pro95His)	missense_variant
		SETBP1	18	42531907	47.83	5833	ENST00000282030.5:c.2602G>A	p.(Asp868Asn)	missense_variant
		RUNX1	21	36252880	47.3	10400	ENST00000300305.3:c.482T>C	p.(Leu161Pro)	missense_variant
D22262	Diagnosis	TP53	17	7577545	13.9	15065	ENST00000269305.4:c.736A>G	p.(Met246Val)	missense_variant
		TP53	17	7578182	2.51	2111	ENST00000269305.4: c.667C>T	p.(Pro223Ser)	missense_variant
		DNMT3A	2	25467032	20.37	3097	ENST00000264709.3:c.1843C>T	p.(Gln615Ter)	stop_gained
		DNMT3A	2	25467083	8.14	3094	ENST00000264709.3: c.1792C>T	p.(Arg598Ter)	stop_gained
		SF3B1	2	198266491	21.9	612	ENST00000335508.6:c.2345A>G	p.(Glu782Gly)	missense_variant
		SF3B1	2	198266508	21.41	612	ENST00000335508.6:c.2328A>C	p.(Glu776Asp)	missense_variant
		JAK2	9	5073770	15.08	6527	ENST00000381652.3:c.1849G>T	p.(Val617Phe)	missense_variant
D24757	Progression	TP53	17	7578475	66.28	4416	ENST00000269305.4:c.455C>T	p.(Pro152Leu)	missense_variant
		TP53	17	7577545	3	14813	ENST00000269305.4:c.736A>G	p.(Met246Val)	missense_variant
		TP53	17	7578182	2.58	1549	ENST00000269305.4: c.667C>T	p.(Pro223Ser)	stop_gained
		DNMT3A	2	25467032	42.46	5898	ENST00000264709.3:c.1843C>T	p.(Gln615Ter)	missense_variant
		SF3B1	2	198266491	37.9	1269	ENST00000335508.6:c.2345A>G	p.(Glu782Gly)	missense_variant
		SF3B1	2	198266508	37.98	1269	ENST00000335508.6:c.2328A>C	p.(Glu776Asp)	missense_variant
D10694	Diagnosis	TP53	17	7578503	6.28	6540	ENST00000269305.4:c.427G>A	p.(Val143Met)	missense_variant
		TP53	17	7579311	26.95	1640	ENST00000269305.4:c.375+1G>A	-	splice_region_variant
D12793	Progression	TP53	17	7578503	38.21	3829	ENST00000269305.4:c.427G>A	p.(Val143Met)	missense_variant
		TP53	17	7579311	48.43	2036	ENST00000269305.4:c.375+1G>A	-	splice_region_variant
		TP53	17	7578232	3.13	4217	ENST00000269305.4:c.617T>A	p.(Leu206Ter)	stop_gained
		JAK2	9	5070008	4.6	1542	ENST00000381652.3:c.1597A>G	p.(Asn533Asp)	missense_variant
HD5553	Diagnosis	none
V21	Progression	RUNX1	21	36206705	3.29	852	ENST00000300305.3:c.805+2T>A	-	splice_region_variant
D20548	Diagnosis	DNMT3A	2	25457242	9.11	3811	ENST00000264709.3:c.2645G>A	p.(Arg882His)	missense_variant
		SF3B1	2	198266834	17.28	7201	ENST00000335508.6:c.2098A>G	p.(Lys700Glu)	missense_variant
D27323	Progression	DNMT3A	2	25457242	14.72	4212	ENST00000264709.3:c.2645G>A	p.(Arg882His)	missense_variant
		SF3B1	2	198266834	17.55	13246	ENST00000335508.6:c.2098A>G	p.(Lys700Glu)	missense_variant
		IDH1	2	209113113	8.41	1819	ENST00000415913.1:c.394C>T	p.(Arg132Cys)	missense_variant
D18059	Diagnosis	RUNX1	21	36259172	3.44	1862	ENST00000300305.3:c.319C>T	p.(Arg107Cys)	missense_variant
		STAG2	X	123191820	5.44	2355	ENST00000218089.9:c.1411_1412insA	p.(Ser471LysfsTer2)	frameshift_variant
		RUNX1	21	36259157	1.7	1862	ENST00000300305.3:c.334_335insCC	p.(Leu112ProfsTer11)	frameshift_variant
V919	Progression	RUNX1	21	36259157	19.29	7085	ENST00000300305.3:c.334_335insCC	p.(Leu112ProfsTer11)	frameshift_variant
		STAG2	X	123191820	7.93	9962	ENST00000218089.9:c.1411_1412insA	p.(Ser471LysfsTer2)	frameshift_variant
D20787	Diagnosis	TP53	17	7577094	41.97	5125	ENST00000269305.4:c.844C>T	p.(Arg282Trp)	missense_variant
		TP53	17	7579310	51.58	1555	ENST00000269305.4:c.375+2T>G	-	splice_region_variant
D23825	Progression	TP53	17	7577094	40.25	2144	ENST00000269305.4:c.844C>T	p.(Arg282Trp)	missense_variant
		TP53	17	7579310	53.13	1088	ENST00000269305.4:c.375+2T>G	-	splice_region_variant
		TET2	4	106156311	16.29	2130	ENST00000540549.1: c.1212dupG	p.(Leu405AlafsTer38)	frameshift_variant
V1834	Diagnosis	SF3B1	2	198267359	36.75	5850	ENST00000335508.6:c.1998G>C	p.(Lys666Asn)	missense_variant
		EZH2	7	148523578	7.29	9463	ENST00000320356.2:c.875A>G	p.(Tyr292Cys)	missense_variant
		RUNX1	21	36259213	34.68	5580	ENST00000300305.3: c.278A>T	p.(Asp93Val)	missense_variant
V1930	Progression	EZH2	7	148523578	12.1	4827	ENST00000320356.2:c.875A>G	p.(Tyr292Cys)	missense_variant
		RUNX1	21	36259213	41.4	2343	ENST00000300305.3: c.278A>T	p.(Asp93Val)	missense_variant
		SF3B1	2	198267359	34.55	2686	ENST00000335508.6:c.1998G>C	p.(Lys666Asn)	missense_variant
P958	Diagnosis	DNMT3A	2	25466799	17.9	1341	ENST00000264709.3:c.1904G>T	p.(Arg635Leu)	missense_variant
		NPM1	5	170837546	9.94	1418	ENST00000296930.5:c.863_864insCATG	p.(Trp288CysfsTer12)	frameshift_variant
S807	Progression	NRAS	1	115258747	28.45	8251	ENST00000369535.4:c.35G>C	p.(Gly12Ala)	missense_variant
		DNMT3A	2	25466799	40.46	1898	ENST00000264709.3:c.1904G>T	p.(Arg635Leu)	missense_variant
		NPM1	5	170837546	41.64	1316	ENST00000296930.5:c.863_864insCATG	p.(Trp288CysfsTer12)	Frameshift
P1111	Diagnosis	EZH2	7	148511075	59.75	1841	ENST00000320356.2:c.1827C>G	p.(Cys609Trp)	missense_variant
		EZH2	7	148511076	59.48	1841	ENST00000320356.2:c.1826G>A	p.(Cys609Tyr)	missense_variant
		SETBP1	18	42531913	1	2187	ENST00000282030.5:c.2608G>A	p.(Gly870Ser)	missense_variant
X335	Progression	NRAS	1	115258747	47.29	10447	ENST00000369535.4:c.35G>C	p.(Gly12Ala)	missense_variant
		EZH2	7	148511075	97.16	6731	ENST00000320356.2:c.1827C>G	p.(Cys609Trp)	missense_variant
		EZH2	7	148511076	96.95	6731	ENST00000320356.2:c.1826G>A	p.(Cys609Tyr)	missense_variant
		SETBP1	18	42531913	48.26	4186	ENST00000282030.5:c.2608G>A	p.(Gly870Ser)	missense_variant
V464	Diagnosis	DNMT3A	2	25457242	43.03	5075	ENST00000264709.3:c.2645G>C	p.(Arg882Pro)	missense_variant
		CDKN2A	9	21974681	21.89	551	ENST00000498124.1:c.146T>C	p.(Ile49Thr)	missense_variant
		RUNX1	21	36252852	45.43	4418	ENST00000300305.3:c.508+2T>C	-	splice_region_variant
		U2AF1	21	44524456	52.87	9857	ENST00000291552.4:c.101C>T	p.(Ser34Phe)	missense_variant
V1822	Diagnosis	IDH1	2	209113112	21.59	5939	ENST00000415913.1:c.395G>T	p.(Arg132Leu)	missense_variant
		SRSF2	17	74732959	20.19	3839	ENST00000392485.2:c.284C>A	p.(Pro95His)	missense_variant
T517	Progression	IDH1	2	209113112	1	5939	ENST00000415913.1:c.395G>T	p.(Arg132Leu)	missense_variant
		SRSF2	17	74732959	1	3839	ENST00000392485.2:c.284C>A	p.(Pro95His)	missense_variant
V561	Diagnosis	TET2	4	106197212	41.8	5977	ENST00000540549.1:c.5544dup	p.(Asp1849ArgfsTer10)	frameshift_variant
		ZRSR2	X	15836723	27.8	16488	ENST00000307771.7:c.785del	p.(Leu262TrpfsTer5)	frameshift_variant
		ZRSR2	X	15836766	53.9	8421	ENST00000307771.7:c.827+1G>A	-	splice_region_variant
V1046	Progression	TET2	4	106197212	43.7	6163	ENST00000540549.1:c.5544dup	p.(Asp1849ArgfsTer10)	frameshift_variant
		ZRSR2	X	15836723	23.1	13899	ENST00000307771.7:c.785del	p.(Leu262TrpfsTer5)	frameshift_variant
		ZRSR2	X	15836766	66.9	7041	ENST00000307771.7:c.827+1G>A	-	splice_region_variant
HD13012	Diagnosis	none
HD13446	Progression	none
V120	Diagnosis	none
817	Progression	none
V351	Diagnosis	JAK2	9	5073770	20.26	8138	ENST00000381652.3:c.1849G>T	p.(Val617Phe)	missense_variant
V1400	Progression	JAK2	9	5073770	28.41	4333	ENST00000381652.3:c.1849G>T	p.(Val617Phe)	missense_variant
V142	Diagnosis	ASXL1	20	31022628	12.4	12467	ENST00000375687.4:c.2114dupA	p.(His706AlafsTer12)	frameshift_variant
		CUX1	7	101848393	12.9	1219	ENST00000360264.3:c.3107-1G>T	-	splice_region_variant
		EZH2	7	148506443	8.8	11294	ENST00000320356.2:c.2069G>A	p.(Arg690His)	missense_variant
		PHF6	X	133547925	42.7	5039	ENST00000332070.3:c.658G>T	p.(Glu220Ter)	stop_gained
		RUNX1	21	36231773	43.6	3923	ENST00000300305.3:c.611G>A	p.(Arg204Gln)	missense_variant
		U2AF1	21	44514777	48.8	3118	ENST00000291552.4:c.470A>C	p.(Gln157Pro)	missense_variant
V993	Diagnosis	ASXL1	20	31023271	4.95	14901	ENST00000375687.4:c.2757dupA	p.(Pro920ThrfsTer4)	frameshift_variant
V1898	Progression	ASXL1	20	31023271	5.81	10057	ENST00000375687.4:c.2757dupA	p.(Pro920ThrfsTer4)	frameshift_variant
V538	Diagnosis	DNMT3A	2	25457252	46.4	791	ENST00000264709.3:c.2635A>G	p.(Asn879Asp)	missense_variant
		BCOR	X	39933594	40.05	1693	ENST00000378444.4:c.1005dupC	p.(Ser336LeufsTer45)	frameshift_variant
V681	Progression	DNMT3A	2	25457252	39.16	8193	ENST00000264709.3:c.2635A>G	p.(Asn879Asp)	missense_variant
		BCOR	X	39933594	34.16	93.82	ENST00000378444.4:c.1005dupC	p.(Ser336LeufsTer45)	frameshift_variant
		CBL	11	119148875	22.4	5929	ENST00000264033.4:c.1096-1G>C	-	splice_acceptor_variant
		RUNX1	21	36206748	41.67	1291	ENST00000300305.3:c.763dupC	p.(His255ProfsTer6)	frameshift_variant
V796	Diagnosis	none
V639	Diagnosis	none
V862	Progression	none
V591	Diagnosis	TET2	4	106157511	20.52	26837	ENST00000540549.1:c.2414delG	p.(Gly805AspfsTer8)	frameshift_variant
		TET2	4	106164907	50.14	4156	ENST00000540549.1:c.3775A>G	p.(Thr1259Ala)	missense_variant
		EZH2	7	148523591	52.66	16068	ENST00000320356.2:c.862C>T	p.(Arg288Ter)	stop_gained
		PTPN11	12	112888199	17.74	26069	ENST00000351677.2:c.215C>A	p.(Ala72Asp)	missense_variant
		ASXL1	20	31022287	45.88	18711	ENST00000375687.4:c.1772dupA	p.(Tyr591Ter)	stop_gained
		SMC1A	X	53442031	34.85	9478	ENST00000322213.4:c.197A>G	p.(His66Arg)	missense_variant
		STAG2	X	123181311	15.26	911	ENST00000218089.9:c.775C>T	p.(Arg259Ter)	stop_gained
		STAG2	X	123224542	46.68	6438	ENST00000218089.9:c.3395T>G	p.(Leu1132Ter)	stop_gained
V669	Progression	TET2	4	106157511	34.64	15093	ENST00000540549.1:c.2414delG	p.(Gly805AspfsTer8)	frameshift_variant
		TET2	4	106164907	46.73	2955	ENST00000540549.1:c.3775A>G	p.(Thr1259Ala)	missense_variant
		EZH2	7	148523591	46.25	12380	ENST00000320356.2:c.862C>T	p.(Arg288Ter)	stop_gained
		PTPN11	12	112888199	10.41	9493	ENST00000351677.2:c.215C>A	p.(Ala72Asp)	missense_variant
		ASXL1	20	31022287	47.29	9562	ENST00000375687.4:c.1772dupA	p.(Tyr591Ter)	stop_gained
		SMC1A	X	53442031	21.61	4970	ENST00000322213.4:c.197A>G	p.(His66Arg)	missense_variant
		STAG2	X	123224542	76.28	4499	ENST00000218089.9:c.3395T>G	p.(Leu1132Ter)	stop_gained
P266	Diagnosis	none
V476	Progression	none
P582	Diagnosis	STAG2	X	123185249	40.4	3072	ENST00000218089.9:c.1196+5G>A	-	splice_region_variant
		TET2	4	106164069	41.87	42041	ENST00000540549.1:c.3579T>G	p.(Cys1193Trp)	missense_variant
		ASXL1	20	31022592	31.8	25786	ENST00000375687.4:c.2077C>T	p.(Arg693Ter)	stop_gained
P1908	Diagnosis	IDH2	15	90631934	13.51	2834	ENST00000330062.3:c.419G>A	p.(Arg140Gln)	missense_variant
		JAK2	9	5073770	4.15	852	ENST00000381652.3:c.1849G>T	p.(Val617Phe)	missense_variant
		STAG2	X	123200250	12.37	1002	ENST00000218089.9:c.2229G>A	p.(Trp743Ter)	stop_gained
P1955	Progression	IDH2	15	90631934	34.35	5933	ENST00000330062.3:c.419G>A	p.(Arg140Gln)	missense_variant
		STAG2	X	123200250	22.05	1828	ENST00000218089.9:c.2229G>A	p.(Trp743Ter)	stop_gained
		DNMT3A	2	25462020	25.64	4855	ENST00000264709.3:c.2372_2386del	p.(Ala791_Trp795del)	inframe_deletion
P1239	Diagnosis	CBL	11	119148958	61.73	8245	ENST00000264033.4:c.1178T>C	p.(Ile393Thr)	missense_variant
		U2AF1	21	44514777	41.13	5042	ENST00000291552.4:c.470A>C	p.(Gln157Pro)	missense_variant
		IKZF1	7	50450292	16.11	12339	ENST00000439701.1: c.476A>G	p.(Asn159Ser)	missense_variant
P1524	Progression	CBL	11	119148958	63.46	5099	ENST00000264033.4:c.1178T>C	p.(Ile393Thr)	missense_variant
		U2AF1	21	44514777	46.83	2520	ENST00000291552.4:c.470A>C	p.(Gln157Pro)	missense_variant
		IKZF1	7	50450292	10.06	4763	ENST00000439701.1: c.476A>G	p.(Asn159Ser)	missense_variant
		ASXL1	20	31022441	37.85	7933	ENST00000375687.4:c.1934dup	p.(Gly646TrpfsTer12)	frameshift_variant
V1650	Diagnosis	TET2	4	106157152	27.86	26458	ENST00000540549.1:c.2053C>T	p.(Gln685Ter)	stop_gained
		TET2	4	106180844	34.67	6516	ENST00000540549.1:c.3873delG	p.(Trp1291Ter)	frameshift_variant
		ZRSR2	X	15836767	67.01	4098	ENST00000307771.7:c.827+2T>G	-	splice_region_variant
P1883	Progression	TET2	4	106157152	21.88	10274	ENST00000540549.1:c.2053C>T	p.(Gln685Ter)	stop_gained
		TET2	4	106180844	33.31	4131	ENST00000540549.1:c.3873delG	p.(Trp1291Ter)	frameshift_variant
		ZRSR2	X	15836767	61.58	1179	ENST00000307771.7:c.827+2T>G	-	splice_region_variant
P1633	Diagnosis	SF3B1	2	198266834	26.4	9382	ENST00000335508.6:c.2098A>G	p.(Lys700Glu)	missense_variant
V1676	Diagnosis	DNMT3A	2	25463287	27.3	7096	ENST00000264709.3:c.2206C>T	p.(Arg736Cys)	missense_variant
		DNMT3A	2	25468145	21.22	735	ENST00000264709.3:c.1531G>A	p.(Gly511Arg)	missense_variant
		ASXL1	20	31024582	5.09	21513	ENST00000375687.4:c.4067G>A	p.(Trp1356Ter)	stop_gained
		SRSF2	17	74733242	6.54	382	ENST00000392485.2:c.1A>G	p.(Met1Val)	start_lost
		ZRSR2	X	15840989	4.1	805	ENST00000307771.7:c.1073G>A	p.(Gly358Glu)	missense_variant
		DNMT3A	2	25523112	10.22	714	ENST00000264709.3:c.73G>A	p.(Asp25Asn)	missense_variant
		BCORL1	X	129150051	3.99	802	ENST00000540052.1:c.3303C>A	p.(Cys1101Ter)	stop_gained
		ASXL1	20	31022796	12.1	18047	ENST00000375687.4:c.2283del	p.(Leu762CysfsTer10)	frameshift_variant
		ABL1	9	133748280	14.7	2068	ENST00000372348.2:c.998T>C	p.(Ile333Thr)	missense_variant
V1708	Diagnosis	SRSF2	17	74732959	45.79	2503	ENST00000392485.2:c.284C>A	p.(Pro95His)	missense_variant
		RUNX1	21	36206890	43.74	3836	ENST00000300305.3:c.621del	p.(Gln208ArgfsTer3)	frameshift_variant
		STAG2	X	123181251	88.98	1143	ENST00000218089.9:c.716_717dup	p.(Asn240LeufsTer17)	frameshift_variant
		ASXL1	20	31022286	42.8	7927	ENST00000375687.4:c.1772dupA	p.(Tyr591Ter)	stop_gained
V1699	Diagnosis	SF3B1	2	198267371	40.4	11240	ENST00000335508.6:c.1986C>G	p.(His662Gln)	missense_variant
		TET2	4	106197269	34.43	2716	ENST00000540549.1:c.5602C>T	p.(His1868Tyr)	missense_variant
V1664	Diagnosis	DNMT3A	2	25470498	11.43	3500	ENST00000264709.3:c.976C>G	p.(Arg326Gly)	missense_variant
		DNMT3A	2	25467504	12.21	10733	ENST00000264709.3:c.1572T>A	p.(Cys524Ter)	stop_gained
P1684	Diagnosis	none
V1742	Diagnosis	DNMT3A	2	25457242	50.56	8884	ENST00000264709.3:c.2645G>A	p.(Arg882His)	missense_variant
		SF3B1	2	198266834	48.51	16716	ENST00000335508.6:c.2098A>G	p.(Lys700Glu)	missense_variant
		TET2	4	105236380	42.3	19240	ENST00000540549.1:c.2439del	p.(Arg814ValfsTer10)	frameshift_variant
		TET2	4	105272602	37.1	7022	ENST00000540549.1:c.4223del	p.(Gly1408GlufsTer40)	frameshift_variant
		CUX1	7	102178639	4.9	10547	ENST00000360264.3:c.1037del	p.(Asn346ThrfsTer20)	frameshift_variant
V1758	Diagnosis	TET2	4	106180870	14.86	8622	ENST00000540549.1:c.3898T>A	p.(Phe1300Ile)	missense_variant
		SF3B1	2	198267480	3.01	5158	ENST00000335508.6:c.1877A>G	p.(Asn626Ser)	missense_variant
		TET2	4	106197405	27.89	18350	ENST00000540549.1: c.5738G>T	p.(Gly1913Val)	missense_variant
		U2AF1	21	44524456	17.91	17116	ENST00000291552.4: c.101C>T	p.(Ser34Phe)	missense_variant
		NRAS	1	115258748	5.59	12179	ENST00000369535.4:c.34G>C	p.(Gly12Arg)	missense_variant
		TET2	4	106193748	47.96	3703	ENST00000540549.1:c.4210C>T	p.(Arg1404Ter)	stop_gained
V1812	Diagnosis	SF3B1	2	198267491	44.92	3974	ENST00000335508.6:c.1866G>T	p.(Glu622Asp)	missense_variant
		DNMT3A	2	25464481	48.57	4060	ENST00000264709.3:c.2032C>T	p.(Gln678Ter)	stop_gained
V1799	Diagnosis	TET2	4	106157432	68.09	19336	ENST00000540549.1:c.2333_2334insGG	p.(Thr779GlyfsTer35)	frameshift_variant
		TET2	4	106156876	6.72	23018	ENST00000540549.1:c.4624C>T	p.(Gln1542Ter)	stop_gained
		ZRSR2	X	15809125	67.15	752	ENST00000307771.7: c.115_116delGA	p.(Asp39LeufsTer15)	frameshift_variant
V1842	Diagnosis	none
V1860	Diagnosis	none
P1796	Diagnosis	none
V1683	Diagnosis	TET2	4	106196692	12.1	8185	ENST00000540549.1:c.5025_5026insTA	p.(His1676TyrfsTer20)	frameshift_variant
		TET2	4	106156551	66.81	8987	ENST00000540549.1:c.1453delG	p.(Val485Ter)	stop_gained
		TET2	4	106164788	3.85	1636	ENST00000540549.1:c.3656A>C	p.(His1219Pro)	missense_variant
		TET2	4	106158199	9.19	13598	ENST00000540549.1:c.3100C>T	p.(Gln1034Ter)	stop_gained
		TP53	17	7578475	3.6	8339	ENST00000269305.4:c.455C>A	p.(Pro152Gln)	missense_variant
		SRSF2	17	74733113	33.15	5753	ENST00000392485.2:c.130T>C	p.(Tyr44His)	missense_variant
		ZRSR2	X	15838374	15.55	836	ENST00000307771.7:c.872G>A	p.(Trp291Ter)	stop_gained
V148	Diagnosis	TET2	4	106157573	3.3	3940	ENST00000540549.1:c.2474C>G	p.(Ser825Ter)	stop_gained
		U2AF1	21	44524456	42.9	3231	ENST00000291552.4:c.101C>T	p.(Ser34Phe)	missense_variant
V239	Diagnosis	DNMT3A	2	25505532	3.3	1151	ENST00000264709.3:c.226C>T	p.(Pro76Ser)	missense_variant
V480	Diagnosis	DNMT3A	2	25468122	23.79	5745	ENST00000264709.3:c.1554G>C	p.(Lys518Asn)	missense_variant
V630	Diagnosis	none
V770	Diagnosis	CBL	11	119149251	13.17	7860	ENST00000264033.4:c.1259G>A	p.(Arg420Gln)	missense_variant
		PHF6	X	133511650	6.68	1513	ENST00000332070.3:c.3G>A	p.(Met1Ile)	start_lost
V787-2	Diagnosis	none
V888	Diagnosis	SF3B1	2	198267483	28.45	9516	ENST00000335508.6:c.1874G>T	p.(Arg625Leu)	missense_variant
		SF3B1	2	198267484	4.36	9515	ENST00000335508.6:c.1873C>T	p.(Arg625Leu)	missense_variant
V1402	Diagnosis	none
V1528	Diagnosis	none
V1701	Diagnosis	ZRSR2	X	15840905	95.4	2503	ENST00000307771.7:c.989A>G	p.(His330Arg)	missense_variant
V1014	Diagnosis	none
V14	Diagnosis	none
V602	Diagnosis	none
2F515A	Diagnosis	SF3B1	2	198267283	3.14	1881	ENST00000335508.6:c.2074C>A	p.(His692Asn)	missense_variant
V67	Diagnosis	SF3B1	2	198266834	45.88	8807	ENST00000335508.6:c.2098A>G	p.(Lys700Glu)	missense_variant
		DNMT3A	2	25457242	46.08	6302	ENST00000264709.3:c.2645G>A	p.(Arg882His)	missense_variant
	Progression	SF3B1	2	198266834	42.47	12099	ENST00000335508.6:c.2098A>G	p.(Lys700Glu)	missense_variant
		DNMT3A	2	25457242	49.49	6882	ENST00000264709.3:c.2645G>A	p.(Arg882His)	missense_variant
V159	Diagnosis	SF3B1	2	198266711	4	8364	ENST00000335508.6:c.2221A>G	p.(Lys741Glu)	missense_variant
		JAK2	9	5073770	6.5	8339	ENST00000381652.3:c.1849G>T	p.(Val617Phe)	missense_variant
V96	Diagnosis	U2AF1	21	44524456	13.69	17563	ENST00000291552.4:c.101C>T	p.(Ser34Phe)	missense_variant
V19	Diagnosis	DNMT3A	2	25466797	12.14	5468	ENST00000264709.3:c.1906G>A	p.(Val636Met)	missense_variant
		SF3B1	2	198266834	39.37	21899	ENST00000335508.6:c.2098A>G	p.(Lys700Glu)	missense_variant
V125	Diagnosis	SF3B1	2	198267359	27.49	7796	ENST00000335508.6:c.1998G>C	p.(Lys666Asn)	missense_variant
P575	Diagnosis	BCOR	X	39921391	33.81	1754	ENST00000378444.4:c.4428+1G>T	-	splice_region_variant
		BCOR	X	39932201	35.14	5307	ENST00000378444.4:c.2398delA	p.(Ser800AlafsTer7)	frameshift_variant
		U2AF1	21	44524456	18.82	15487	ENST00000291552.4:c.101C>T	p.(Ser34Phe)	missense_variant
		TET2	4	106155444	13.9	5352	ENST00000540549.1:c.346delC	p.(Gln116LysfsTer12)	frameshift_variant
P695	Diagnosis	CUX	7	101837171	17.16	14402	ENST00000360264.3:c.1158+1G>T	-	splice_region_variant
		ETV6	12	11992131	8.47	7920	ENST00000396373.4:c.221_233delAAAATGAGTTTTC	p.(Glu74ValfsTer2)	frameshift_variant
P767	Diagnosis	TET2	4	106196273	34.39	9685	ENST00000540549.1:c.4606_4609delCCAC	p.(Pro1536SerfsTer34)	frameshift_variant
		CUX1	7	101882851	5.15	2875	ENST00000360264.3:c.3907T>C	p.(Phe1303Leu)	missense_variant
V952	Diagnosis	none
V90	Diagnosis	SF3B1	2	198266834	45.65	9496	ENST00000335508.6:c.2098A>G	p.(Lys700Glu)	missense_variant
		GATA2	3	128202755	1	2744	ENST00000341105.7:c.965A>G	p.(Tyr322Cys)	missense_variant
		DNMT3A	2	25463287	51.1	5836	ENST00000264709.3:c.2206C>T	p.(Arg736Cys)	missense_variant
		TET2	4	106157936	46.9	10326	ENST00000540549.1:c.2838dup	p.(Gln947SerfsTer25)	frameshift_variant
		TET2	4	106183003	43.9	11216	ENST00000540549.1:c.4042C>T	p.(Gln1348Ter)	stop_gained
V57	Diagnosis	CBL	11	119149248	24.8	2537	ENST00000264033.4:c.1256G>A	p.(Cys419Tyr)	missense_variant
		SF3B1	2	198267484	3	6366	ENST00000335508.6:c.1873C>T	p.(Arg625Cys)	missense_variant
		DNMT3A	2	25457242	4	605	ENST00000264709.3:c.2645G>T	p.(Arg882Leu)	missense_variant
		TET2	4	106158201	2	4500	ENST00000540549.1:c.3105del	p.(His1036ThrfsTer19)	frameshift_variant
		TET2	4	106196245	3.1	4611	ENST00000540549.1:c.4579_4580insCCAC	p.(Gln1527ProfsTer52)	frameshift_variant
V95	Diagnosis	none
V272	Diagnosis	TP53	17	7577547	18.3	5000	ENST00000269305.4:c.734G>A	p.(Gly245Asp)	missense_variant
		SF3B1	2	198266834	25.7	4998	ENST00000335508.6:c.2098A>G	p.(Lys700Glu)	missense_variant
		JAK2	9	5073770	18.2	5000	ENST00000381652.3:c.1849G>T	p.(Val617Phe)	missense_variant
		PTPN11	12	112926926	51.4	8872	ENST00000351677.2:c.1546A>G	p.(Met516Val)	missense_variant
V810	Diagnosis	TP53	17	7578410	1.65	2975	ENST00000269305.4:c.520A>T	p.(Arg174Trp)	missense_variant
		TP53	17	7578479	1.91	6184	ENST00000269305.4:c.451C>T	p.(Pro151Ser)	missense_variant
		TP53	17	7578208	0.5	3125	ENST00000269305.4:c.641A>G	p.(His214Arg)	missense_variant
		DNMT3A	2	25463308	0.76	2754	ENST00000264709.3:c.2185C>T	p.(Arg729Trp)	missense_variant
		CUX1	7	101821821	<1	1434	ENST00000360264.3:c.934C>T	p.(Gln312Ter)	stop_gained
	Progression	TP53	17	7578410	2	2338	ENST00000269305.4:c.520A>T	p.(Arg174Trp)	missense_variant
		TP53	17	7578208	16	2714	ENST00000269305.4:c.641A>G	p.(His214Arg)	missense_variant
		DNMT3A	2	25463308	4	1252	ENST00000264709.3:c.2185C>T	p.(Arg729Trp)	missense_variant
		CUX1	7	101821821	6	603	ENST00000360264.3:c.934C>T	p.(Gln312Ter)	stop_gained
V13	Diagnosis	U2AF1	21	44524456	30.2	16003	ENST00000291552.4:c.101C>T	p.(Ser34Phe)	missense_variant
V31	Diagnosis	none
V46	Diagnosis	BCOR	X	39913137	6.4	8077	ENST00000378444.4:c.4976+1del	-	splice_region_variant
		GATA2	3	128200118	44.6	897	ENST00000341105.2:c.1187G>A	p.(Arg396Gln)	missense_variant
V276	Diagnosis	none
V782	Diagnosis	DNMT3A	2	25468177	33.7	4296	ENST00000264709.3:c.1494_1499delinsA	p.(Ser499GlnfsTer45)	frameshift_variant
		ZRSR2	X	15821845	62.5	1261	ENST00000307771.7:c.238C>T	p.(Gln80Ter)	stop_gained
V74	Diagnosis	DNMT3A	2	25466778	16.1	3458	ENST00000264709.3:c.1925G>A	p.(Gly642Glu)	missense_variant
V127	Diagnosis	none
V129	Diagnosis	none
V541	Diagnosis	none
P817	Diagnosis	TET2	4	106197346	4.91	11399	ENST00000540549.1:c.5682del	p.(Thr1895ProfsTer13)	frameshift_variant
P865	Diagnosis	DNMT3A	2	25469922	33.8	3281	ENST00000264709.3:c.1120C>T	p.(Gln374Ter)	stop_gained
V883	Diagnosis	SF3B1	2	198266834	41.8	15744	ENST00000335508.6:c.2098A>G	p.(Lys700Glu)	missense_variant
		TET2	4	106156069	18.5	33761	ENST00000540549.1:c.970C>T	p.(Gln324Ter)	stop_gained
V961	Diagnosis	ZRSR2	X	15841021	7	3343	ENST00000307771.7:c.1106del	p.(His369ProfsTer)	frameshift_variant
		ZRSR2	X	15833813	7.7	5961	ENST00000307771.7:c.571C>T	p.(His191Tyr)	missense_variant
		SF3B1	2	198267710	7.4	6804	ENST00000335508.6:c.1769G>A	p.(Arg590Lys)	missense_variant
		SRSF2	17	74732959	5.3	931	ENST00000392485.2:c.284C>A	p.(Pro95His)	missense_variant
		TET2	4	106164895	22.8	2010	ENST00000540549.1:c.3764dup	p.(Tyr1255Ter)	stop_gained
		TET2	4	106193995	30	5144	ENST00000540549.1:c.4457C>G	p.(Ser1486Ter)§	stop_gained
HU438	Diagnosis	none
HU744	Diagnosis	none
HU746	Diagnosis	none
HU925	Diagnosis	EZH2	7	148507475	13.04	10456	ENST00000320356.2:c.1979G>C	p.(Gly660Ala)	missense_variant
		SF3B1	2	198266512	14.54	1506	ENST00000335508.6:c.2324G>C	p.(Arg775Pro)	missense_variant
V18	Diagnosis	ASXL1	20	31022441	14.4	11103	ENST00000375687.4:c.1934dup	p.(Gly646TrpfsTer12)	frameshift_variant
		RUNX1	21	36252941	3.5	32019	ENST00000300305.3:c.421T>C	p.(Ser141Pro)	missense_variant
V32	Diagnosis	none
V112	Diagnosis	TP53	17	7578535	4.3	2427	ENST00000269305.4:c.395A>T	p.(Lys132Met)	missense_variant
V141	Diagnosis	none
V146	Diagnosis	none
P299	Diagnosis	none
V890	Diagnosis	none
HU274	Diagnosis	TET2	4	106196245	5.8	4747	ENST00000540549.1:c.4579_4580insCCAC	p.(Gln1527ProfsTer52)	frameshift_variant
P369	Diagnosis	SF3B1	2	198266834	27.96	27300	ENST00000335508.6:c.2098A>G	p.(Lys700Glu)	missense_variant
		TP53	17	7577559	27.63	35161	ENST00000269305.4:c.722C>T	p.(Ser241Phe)	missense_variant
P416	Diagnosis	EZH2	7	148508788	16.34	9883	ENST00000320356.2:c.1876G>A	p.(Val626Met)	missense_variant
		TET2	4	106197412	8.54	21779	ENST00000540549.1:c.5719_5746del	p.(Met1907PhefsTer34)	frameshift_variant
P1051	Diagnosis	none
HU504	Diagnosis	SF3B1	2	198267491	25.65	7875	ENST00000335508.6:c.1866G>T	p.(Glu622Asp)	missense_variant
HU541	Diagnosis	none
HU723	Diagnosis	none
V478	Diagnosis	SF3B1	2	198267491	46.92	10740	ENST00000335508.6:c.1866G>C	p.(Glu622Asp)	missense_variant
		ASXL1	20	31022441	36.6	17007	ENST00000375687.4:c.1934dup	p.(Gly646TrpfsTer12)	frameshift_variant
V515	Diagnosis	none
P740	Diagnosis	SF3B1	2	198266834	46.91	23846	ENST00000335508.6:c.2098A>G	p.(Lys700Glu)	missense_variant
V956	Diagnosis	SF3B1	2	198267491	43.24	9703	ENST00000335508.6:c.1866G>C	p.(Glu622Asp)	missense_variant
V1016	Diagnosis	none
V1133	Diagnosis	DNMT3A	2	25471070	14.76	17782	ENST00000264709.3:c.691C>T	p.(Gln231Ter)	stop_gained
V288	Diagnosis	SF3B1	2	198266834	26.41	21744	ENST00000335508.6:c.2098A>G	p.(Lys700Glu)	missense_variant
V313	Diagnosis	none
V365	Diagnosis	none
V451	Diagnosis	none
P312	Diagnosis	JAK2	9	5073770	46.66	11464	ENST00000381652.3:c.1849G>T	p.(Val617Phe)	missense_variant
V468	Diagnosis	none
V560	Diagnosis	ASXL1	20	31024698	54.2	7749	ENST00000375687.4:c.4183C>G	p.(Leu1395Val)	missense_variant
P621	Diagnosis	NOTCH1	9	139391559	7.2	865	ENST00000277541.6:c.6632C>T	p.(Ser2211Leu)	missense_variant
V764	Diagnosis	none
V1188	Diagnosis	SF3B1	2	198266834	6.23	16962	ENST00000335508.6:c.2098A>G	p.(Lys700Glu)	missense_variant
		DNMT3A	2	25457242	5.82	6087	ENST00000264709.3:c.2645G>A	p.(Arg882His)	missense_variant
V927	Diagnosis	SF3B1	2	198266834	28.63	14029	ENST00000335508.6:c.2098A>G	p.(Lys700Glu)	missense_variant
P1241	Diagnosis	DNMT3A	2	25469991	13.05	2605	ENST00000264709.3:c.1051delT	p.(Cys351AlafsTer56)	frameshift_variant
V1921	Diagnosis	none
V1793	Diagnosis	ASXL1	20	31022441	29.24	6484	ENST00000375687.4:c.1934dupG	p.(Gly646TrpfsTer12)	frameshift_variant
V1963	Diagnosis	SF3B1	2	198266834	24.9	8587.89	ENST00000335508.6:c.2098A>G	p.(Lys700Glu)	missense_variant
		TP53	17	7577539	3.5	1547.53	ENST00000269305.4:c.742C>T	p.(Arg248Trp)	missense_variant
P1211	Diagnosis	none
P1988	Diagnosis	CBL	11	119149248	5.74	8394	ENST00000264033.4:c.1256G>A	p.(Cys419Tyr)	missense_variant
		IDH2	15	90631934	27.31	11686	ENST00000330062.3:c.419G>A	p.(Arg140Gln)	missense_variant
		SRSF2	17	74732959	28.8	5486	ENST00000392485.2:c.284C>T	p.(Pro95Leu)	missense_variant
P1996	Diagnosis	DNMT3A	2	25463184	4.52	7280	ENST00000264709.3:c.2309C>T	p.(Ser770Leu)	missense_variant
P1902	Diagnosis	DNMT3A	2	25459845	8.79	3201	ENST00000264709.3:c.2438T>C	p.(Leu813Pro)	missense_variant
P1912	Diagnosis	U2AF1	21	44514777	37.31	5554	ENST00000291552.4:c.470A>C	p.(Gln157Pro)	missense_variant
V1591	Diagnosis	none
HU699	Diagnosis	none
P1015	Diagnosis	JAK2	9	5073770	20.5	4503	ENST00000381652.3:c.1849G>T	p.(Val617Phe)	missense_variant
V220	Diagnosis	SF3B1	2	198266834	43.62	7813	ENST00000335508.6:c.2098A>G	p.(Lys700Glu)	missense_variant
V102	Diagnosis	none
HU463	Diagnosis	none
V36	Diagnosis	DNMT3A	2	25471058	5.33	8368	ENST00000264709.3:c.703delG	p.(Glu235SerfsTer81)	frameshift_variant
P1695	Diagnosis	none
V150	Diagnosis	DNMT3A	2	25457192	44.48	7574	ENST00000264709.3:c.2695delC	p.(Arg899AlafsTer7)	frameshift_variant
		SF3B1	2	198266834	41.41	21768	ENST00000335508.6:c.2098A>G	p.(Lys700Glu)	missense_variant
P658	Diagnosis	none
V304	Diagnosis	none
HU743	Diagnosis	SF3B1	2	198266611	34.98	1218	ENST00000335508.6:c.2225G>A	p.(Gly742Asp)	missense_variant
V1626	Diagnosis	none
P432	Diagnosis	none
V1076	Diagnosis	CUX1	7	101882851	5.87	3098	ENST00000360264.3:c.3907T>C	p.(Phe1303Leu)	missense_variant
P1118	Diagnosis	SRSF2	17	74732959	48.7	5269	ENST00000392485.2:c.284C>G	p.(Pro95Arg)	missense_variant
		SETBP1	18	42531907	40.95	5451	ENST00000282030.5:c.2602G>A	p.(Asp868Asn)	missense_variant
		SETBP1	18	42531913	3.85	5451	ENST00000282030.5:c.2608G>A	p.(Gly870Ser)	missense_variant
V221	Diagnosis	SETBP1	18	42531913	4.35	8181	ENST00000282030.5:c.2608G>A	p.(Gly870Ser)	missense_variant
		RUNX1	21	36252880	9.57	12051	ENST00000300305.3:c.482T>A	p.(Leu161His)	missense_variant
		STAG2	X	123196796	12.38	2302	ENST00000218089.9:c.1687_1688insA	p.(Ile563AsnfsTer3)	frameshift_variant
V2241	Diagnosis	none
V2110	Diagnosis	none
V2133	Diagnosis	none
V2506	Diagnosis	U2AF1	21	44524456	46.6529	9172	ENST00000291552.4:c.101C>A	p.(Ser34Phe)	missense_variant
V2503	Diagnosis	U2AF1	21	44524456	41.538	18465	ENST00000291552.4:c.101C>T	p.(Ser34Phe)	missense_variant
V2475	Diagnosis	DNMT3A	2	25458595	31.8638	12249	ENST00000264709.3:c.2578T>C	p.(Trp860Arg)	missense_variant
V2495	Diagnosis	none
P2446	Diagnosis	none
P2452	Diagnosis	DNMT3A	2	25244214	4.14155	3815	ENST00000264709.3:c.1792C>T	p.(Arg598Ter)	stop_gained
V2464	Diagnosis	DNMT3A	2	25463286	4.58768	19160	ENST00000264709.3:c.2207G>A	p.(Arg736His)	missense_variant
		U2AF1	21	44524456	16	14743	ENST00000291552.4:c.101C>T	p.(Ser34Phe)	missense_variant
V2424	Diagnosis	ASXL1	20	31022441	36.4281	12839	ENST00000375687.4:c.1934dup	p.(Gly646TrpfsTer12)	frameshift_variant
		BRAF	7	140453134	44.3787	33987	ENST00000288602.6:c.1801A>G	p.(Lys601Glu)	missense_variant
		EZH2	7	148507462	87.1887	5823	ENST00000320356.2:c.1992T>A	p.(Asp664Glu)	missense_variant
		RUNX1	21	36252866	31.6823	16858	ENST00000300305.3:c.496C>T	p.(Arg166Ter)	stop_gained
		RUNX1	21	36252939	6.13307	32659	ENST00000300305.3:c.422_423insAAGGG	p.(Ala142ArgfsTer5)	frameshift_variant
		STAG2	X	123179197	20.3184	6659	ENST00000218089.9:c.646C>T	p.(Arg216Ter)	stop_gained
V2430	Diagnosis	DNMT3A	2	25459872	10.5289	6145	ENST00000264709.3:c.2411C>T	p.(Pro804Leu)	missense_variant
P2431	Diagnosis	ASXL1	20	32434460	13.0587	21365	ENST00000375687.4:c.1748G>A	p.(Trp583Ter)	stop_gained
		ASXL1	20	32434638	20.083	11572	ENST00000375687.4:c.1934dupG	p.(Gly646TrpfsTer12)	frameshift_variant
		ETV6	12	11869877	12.1212	4851	ENST00000396373.4:c.921_922delTC	p.(His308SerfsTer18)	frameshift_variant
		ETV6	12	11884541	6.86604	21133	ENST00000396373.4:c.1106G>A	p.(Arg369Gln)	missense_variant
		EZH2	7	148829818	10.5744	10289	ENST00000320356.2:c.394C>T	p.(Pro132Ser)	missense_variant
		JAK2	9	5073770	15.7045	9787	ENST00000381652.3:c.1849G>T	p.(Val617Phe)	missense_variant
		SETBP1	18	44951948	17.5528	6865	ENST00000282030.5:c.2608G>A	p.(Gly870Ser)	missense_variant
		U2AF1	21	43094667	33.3084	4011	ENST00000291552.4:c.470A>C	p.(Gln157Pro)	missense_variant
V2443	Diagnosis	ASXL1	20	31022441	31.0097	12538	ENST00000375687.4:c.1934dupG	p.(Gly646TrpfsTer12)	frameshift_variant
		SF3B1	2	198267361	34.8928	11051	ENST00000335508.6:c.1996A>G	p.(Lys666Glu)	missense_variant
V2311	Diagnosis	TP53	17	7577018	33.7607	8892	ENST00000269305.4:c.919+1delG	-	splice_region_variant
V2330	Diagnosis	none
V2322	Diagnosis	none
V2323	Diagnosis	TET2	4	106197552	49.5856	2896	ENST00000540549.1: c.5885C>T	p.(Pro1962Leu)	missense_variant
P2357	Diagnosis	none
V2375	Diagnosis	none
V2395	Diagnosis	TP53	17	7579717	29.2256	4739	ENST00000269305.4:c.79C>T	p.(Pro27Ser)	missense_variant
P1824	Diagnosis	SF3B1	2	198267360	42	5084	ENST00000335508.6:c.1997A>C	p.(Lys666Thr)	missense_variant
		ASXL1	20	31022589	25	9822	ENST00000375687.4:c.2074C>T	p.(Gln692Ter)	stop_gained
		RUNX1	21	36231798	11	5876	ENST00000300305.3:c.586A>G	p.(Thr196Ala)	missense_variant
		ZRSR2	X	15838392	25	1853	ENST00000307771.7:c.890T>A	p.(Leu297Gln)	missense_variant
		STAG2	X	123210220	35	1269	ENST00000218089.9:c.2573delT	p.(Leu858ArgfsTer14)	frameshift_variant
V1620	Diagnosis	none
V2034	Diagnosis	U2AF1	21	44524456	40.69	467	ENST00000291552.4:c.101C>T	p.(Ser34Phe)	missense_variant
		BCOR	X	39923040	21.31	1042	ENST00000378444.4:c.3668C>A	p.(Ser1223Ter)	stop_gained
V2108	Diagnosis	none
P2065	Diagnosis	SF3B1	2	198266494	38.26	643	ENST00000335508.6:c.2342A>G	p.(Asp781Gly)	missense_variant
		TET2	4	106193782	39.01	2495	ENST00000540549.1:c.4244T>G	p.(Leu1415Arg)	missense_variant
V2080	Diagnosis	none
V2104	Diagnosis	ASXL1	20	31022403	18.99	2085	ENST00000375687.4:c.1900_1922del	p.(Glu635ArgfsTer15)	frameshift_variant
		ETV6	12	12037475	8.13	29697	ENST00000396373.4:c.1106G>A	p.(Arg369Gln)	missense_variant
		SRSF2	17	74732959	44.12	4996	ENST00000392485.2:c.284C>A	p.(Pro95His)	missense_variant
		STAG2	X	123197045	13.69	8920	ENST00000218089.9:c.1811G>A	p.(Arg604Gln)	missense_variant
V2089	Diagnosis	U2AF1	21	44524456	39.98	17184	ENST00000291552.4:c.101C>T	p.(Ser34Phe)	missense_variant
V2105	Diagnosis	none
V2092	Diagnosis	SF3B1	2	198266834	29.4	16850	ENST00000335508.6:c.2098A>G	p.(Lys700Glu)	missense_variant
		TET2	4	106164778	21.14	5602	ENST00000540549.1:c.3646C>T	p.(Arg1216Ter)	stop_gained
V2107	Diagnosis	none
V2152	Diagnosis	BCOR	X	39913507	16.52	12985	ENST00000378444.4:c.4819+2T>C	-	splice_region_variant
V2147	Diagnosis	TET2	4	106157845	45.11	6688	ENST00000540549.1:c.2746C>T	p.(Gln916Ter)	stop_gained
		TET2	4	106158256	30.39	25275	ENST00000540549.1:c.3157C>T	p.(Gln1053Ter)	stop_gained
V2146	Diagnosis	none
V2173	Diagnosis	none
V2167	Diagnosis	SRSF2	17	74732959	48.01	3985	ENST00000392485.2:c.284C>T	p.(Pro95Leu)	missense_variant
		TET2	4	106157611	39.01	16254	ENST00000540549.1:c.2516_2517delAC	p.(His839ProfsTer6)	frameshift_variant
		TET2	4	106157784	8.73	13485	ENST00000540549.1:c.2685_2688dupTCTA	p.(Gln897SerfsTer5)	frameshift_variant
V2179	Diagnosis	TET2	4	106196208	31.89	11778	ENST00000540549.1:c.4544delT	p.(Leu1515CysfsTer56)	frameshift_variant
V2182	Diagnosis	none
V2209	Diagnosis	SETBP1	18	42531913	48.03	7668	ENST00000282030.5:c.2608G>A	p.(Gly870Ser)	missense_variant
		SRSF2	17	74732959	48.48	8038	ENST00000392485.2:c.284C>A	p.(Pro95His)	missense_variant
V2224	Diagnosis	none
HD15251	Diagnosis	IDH1	2	20911311	31.0183	2563	ENST00000415913.1:c.394C>T	p.(Arg132Cys)	missense_variant
V2223	Diagnosis	TET2	4	106156458	14.4	19498	ENST00000540549.1:c.1359delT	p.(Lys454AsnfsTer32)	frameshift_variant
V2248	Diagnosis	none
V2249	Diagnosis	DNMT3A	2	25457242	47.58	10246	ENST00000264709.3:c.2645G>A	p.(Arg882His)	missense_variant
		GNAS	20	57484421	5.6	8780	ENST00000371100.4:c.2531G>A	p.(Arg844His)	missense_variant
		SF3B1	2	198267373	37.29	10200	ENST00000335508.6:c.1984C>G	p.(His662Asp)	missense_variant
		TET2	4	106157548	67.13	33680	ENST00000540549.1:c.2450_2454delCCCCT	p.(Ser817LeufsTer2)	frameshift_variant
		TET2	4	106193850	24.6	11074	ENST00000540549.1:c.4317_4318insA	p.(Arg1440ThrfsTer38)	frameshift_variant
V2257	Diagnosis	none
V2284	Diagnosis	U2AF1	21	44524456	13.97	22894	ENST00000291552.4:c.101C>T	p.(Ser34Phe)	missense_variant
V2286	Diagnosis	SF3B1	2	198266834	38.34	13045	ENST00000335508.6:c.2098A>G	p.(Lys700Glu)	missense_variant
V2372	Diagnosis	CUX1	7	101747681	8	642	ENST00000360264.3:c.505G>T	p.(Glu169Ter)	stop_gained
		SRSF2	17	74733113	44	8958	ENST00000392485.2:c.130T>C	p.(Tyr44His)	missense_variant
		TET2	4	106157389	47	32313	ENST00000540549.1:c.2290C>T	p.(Gln764Ter)	stop_gained
		TET2	4	106196296	46	4237	ENST00000540549.1:c.4633dupC	p.(Gln1545ProfsTer33)	frameshift_variant
HD15321	Diagnosis	none
H949	Diagnosis	TET2	4	106155920	3.27	849	ENST00000540549.1: c.821delT	p.(Ile274ThrfsTer19)	frameshift_variant
V1756	Diagnosis	none
P2288	Diagnosis	ASXL1	20	31022286	7.00685	9191	ENST00000375687.4:c.1772dupA	p.(Tyr591Ter)	stop_gained
P1997	Diagnosis	none
V1957	Diagnosis	ASXL1	20	31022592	29.07	15530	ENST00000375687.4:c.2077C>T	p.(Arg693Ter)	stop_gained
		PHF6	X	133549083	81.81	2699	ENST00000332070.3:c.767C>G	p.(Ser256Ter)	stop_gained
V1962	Diagnosis	none
P2053	Diagnosis	DNMT3A	2	25467467	24.33	8022	ENST00000264709.3:c.1607_1609dupACT	p.(Tyr536dup)	inframe_duplication
		TET2	4	106156043	24.03	43072	ENST00000540549.1:c.945delC	p.(Gln317ArgfsTer30)	frameshift_variant
		TET2	4	106164778	25.12	5514	ENST00000540549.1:c.3646C>T	p.(Arg1216Ter)	stop_gained
V2387	Diagnosis	ASXL1	20	31022402	30.1158	259	ENST00000375687.4: c.1900_1922del	p.(Glu635ArgfsTer15)	frameshift_variant
		RUNX1	21	36259317	13.602	6080	ENST00000300305.3:c.173dupT	p.(Ala60ArgfsTer78)	frameshift_variant
		RUNX1	21	36231783	12.1439	3335	ENST00000300305.3:c.601C>G	p.(Arg201Gly)	missense_variant
		STAG2	X	123184055	14.3284	2010	ENST00000218089.9:c.913C>T	p.(Arg305Ter)	stop_gained
