# Supplementary material for: RUNX1 mutations contribute to the progression of MDS due to disruption of antitumor cellular defense: a study on patients with lower-risk MDS
Source: Leukemia. 2022 May 3;36(7):1898–906. doi: 10.1038/s41375-022-01584-3 (PMC9252911; doi:10.1038/s41375-022-01584-3)
Supplement: Supplementary file 3 — DEA [file 41375_2022_1584_MOESM3_ESM.xlsx]

## Sheet: DEA mutR-LR vs wtR-LR
genes	gene_name	gene_type	logFC	logCPM	logCPM_groupA	logCPM_groupB	PValue	FDR	signif_up LR=2094	signif_down LR=2235
ENSG00000226742	HSBP1L1	protein_coding	-1.74207	2.63765	3.75384	1.98066	7.63993e-24	1.1097e-19	0	1	groupA = mutR-LR
ENSG00000147394	ZNF185	protein_coding	-1.68436	5.21279	6.2463	4.57717	1.60292e-22	1.16412e-18	0	1	groupB = wtR-LR
ENSG00000151062	CACNA2D4	protein_coding	-1.8147	3.10902	4.12883	2.42775	1.79669e-21	8.69896e-18	0	1
ENSG00000171643	S100Z	protein_coding	-2.20047	3.01272	4.18038	2.06365	8.008e-21	2.90791e-17	0	1	FC = fold change
ENSG00000174837	ADGRE1	protein_coding	-2.29354	3.35426	4.47049	2.32844	9.39727e-19	2.72991e-15	0	1	CPM = counts per million
ENSG00000136383	ALPK3	protein_coding	-3.04147	4.04428	5.06503	2.36764	3.83898e-17	9.05533e-14	0	1
ENSG00000138131	LOXL4	protein_coding	-2.8022	3.4264	4.0488	2.09192	4.36401e-17	9.05533e-14	0	1
ENSG00000170801	HTRA3	protein_coding	-2.23569	4.04326	5.22833	2.98803	2.48591e-16	4.51348e-13	0	1
ENSG00000162390	ACOT11	protein_coding	-1.66005	5.30271	6.28622	4.64435	6.5272e-16	1.05342e-12	0	1
ENSG00000166446	CDYL2	protein_coding	-1.03854	5.35248	6.08561	5.01119	2.18111e-15	2.64005e-12	0	1
ENSG00000166126	AMN	protein_coding	-1.72763	2.53566	3.60538	1.83393	2.54143e-15	2.83956e-12	0	1
ENSG00000270069	RP6-99M1.2	lincRNA	-1.47331	4.36855	5.2865	3.81245	8.49766e-15	8.81633e-12	0	1
ENSG00000166482	MFAP4	protein_coding	-1.79602	3.02798	4.07741	2.27992	9.52751e-15	9.22581e-12	0	1
ENSG00000181790	ADGRB1	protein_coding	-2.61541	2.30503	3.30224	0.97355	1.31815e-14	1.19663e-11	0	1
ENSG00000115295	CLIP4	protein_coding	-1.23036	4.99825	5.83762	4.55836	1.75498e-14	1.35583e-11	0	1
ENSG00000180773	SLC36A4	protein_coding	-0.87831	5.19334	5.78968	4.93075	1.75676e-14	1.35583e-11	0	1
ENSG00000241525	AC108004.3	antisense	-1.78879	3.14344	4.21399	2.38981	1.77355e-14	1.35583e-11	0	1
ENSG00000130595	TNNT3	protein_coding	-2.00058	2.84555	4.00072	1.93648	2.64606e-14	1.9217e-11	0	1
ENSG00000070018	LRP6	protein_coding	-1.37039	5.44682	6.33681	4.93457	3.08231e-14	2.03503e-11	0	1
ENSG00000170421	KRT8	protein_coding	-2.2004	3.59874	4.75742	2.5229	8.27092e-14	5.22327e-11	0	1
ENSG00000228784	AC013400.2	lincRNA	-1.92752	2.33903	3.17987	1.55501	1.31469e-13	7.198e-11	0	1
ENSG00000169826	CSGALNACT2	protein_coding	-0.736893	5.51321	6.04278	5.2994	1.33801e-13	7.198e-11	0	1
ENSG00000166402	TUB	protein_coding	-3.22073	2.80057	3.44483	0.86216	2.02443e-13	1.0296e-10	0	1
ENSG00000171208	NETO2	protein_coding	-1.94043	3.15214	4.22706	2.28084	2.08982e-13	1.0296e-10	0	1
ENSG00000250280	RP11-305O6.3	sense_intronic	-1.62499	4.28659	5.29122	3.61358	2.19742e-13	1.0296e-10	0	1
ENSG00000213801	ZNF321P	transcribed_processed_pseudogene	-1.2695	3.7775	4.5981	3.327	3.31393e-13	1.50421e-10	0	1
ENSG00000157833	GAREM2	protein_coding	-1.59708	2.2244	3.12486	1.61502	3.54314e-13	1.51837e-10	0	1
ENSG00000246263	KB-431C1.4	antisense	-1.24335	3.37294	4.1918	2.93663	4.72413e-13	1.96051e-10	0	1
ENSG00000135378	PRRG4	protein_coding	-1.25253	3.94802	4.75843	3.50335	6.46971e-13	2.5398e-10	0	1
ENSG00000173597	SULT1B1	protein_coding	-1.98631	2.6034	3.76611	1.66921	9.02207e-13	3.36014e-10	0	1
ENSG00000166825	ANPEP	protein_coding	-1.60728	6.05629	7.01015	5.38503	2.19317e-12	7.76969e-10	0	1
ENSG00000157617	C2CD2	protein_coding	-0.772932	5.63557	6.17959	5.40587	2.38521e-12	8.24886e-10	0	1
ENSG00000104177	MYEF2	protein_coding	-0.897285	5.59986	6.22782	5.315	2.45332e-12	8.28709e-10	0	1
ENSG00000196358	NTNG2	protein_coding	-2.34337	4.60505	5.46233	3.4271	3.58675e-12	1.13255e-09	0	1
ENSG00000137070	IL11RA	protein_coding	-1.53308	4.12415	5.02743	3.50801	5.44848e-12	1.61509e-09	0	1
ENSG00000171101	SIGLEC17P	transcribed_unprocessed_pseudogene	-2.01129	2.37031	3.26184	1.47184	5.58729e-12	1.62311e-09	0	1
ENSG00000135842	FAM129A	protein_coding	-0.955565	6.68288	7.32804	6.3734	6.05678e-12	1.69182e-09	0	1
ENSG00000149418	ST14	protein_coding	-2.10154	4.61738	5.5923	3.598	6.28587e-12	1.72268e-09	0	1
ENSG00000111885	MAN1A1	protein_coding	-1.00048	8.30644	8.92447	7.98923	9.8205e-12	2.5935e-09	0	1
ENSG00000186409	CCDC30	protein_coding	-1.27316	2.49502	3.29261	2.04586	1.2376e-11	3.21002e-09	0	1
ENSG00000188153	COL4A5	protein_coding	-4.75278	4.03023	4.3127	-0.188763	1.45772e-11	3.71463e-09	0	1
ENSG00000008283	CYB561	protein_coding	-1.29038	4.20766	5.02728	3.72563	2.05913e-11	5.06929e-09	0	1
ENSG00000100418	DESI1	protein_coding	-0.675831	4.68543	5.16183	4.49482	2.20371e-11	5.33482e-09	0	1
ENSG00000101384	JAG1	protein_coding	-1.59683	3.64899	4.45093	3.01869	2.72443e-11	6.38264e-09	0	1
ENSG00000182389	CACNB4	protein_coding	-2.56045	3.89531	4.9366	2.41848	2.78287e-11	6.41606e-09	0	1
ENSG00000175711	B3GNTL1	protein_coding	-1.12314	5.03262	5.75852	4.63776	3.80462e-11	8.50186e-09	0	1
ENSG00000112299	VNN1	protein_coding	-2.04265	2.84133	3.61552	1.91829	3.91815e-11	8.6229e-09	0	1
ENSG00000255197	RP11-750H9.5	antisense	-1.32138	3.59222	4.48444	3.07475	6.10765e-11	1.30573e-08	0	1
ENSG00000165959	CLMN	protein_coding	-1.53868	3.81249	4.75415	3.16753	6.11289e-11	1.30573e-08	0	1
ENSG00000169083	AR	protein_coding	-2.92915	3.89287	4.91854	1.97205	6.43819e-11	1.35528e-08	0	1
ENSG00000152760	TCTEX1D1	protein_coding	-1.71827	4.38833	5.43868	3.59327	8.47998e-11	1.7596e-08	0	1
ENSG00000151208	DLG5	protein_coding	-1.05692	4.10045	4.77156	3.7467	1.09028e-10	2.23046e-08	0	1
ENSG00000227953	RP11-439E19.3	processed_transcript	-1.55071	3.66527	4.48821	3.04133	1.14935e-10	2.31865e-08	0	1
ENSG00000141293	SKAP1	protein_coding	-1.54134	3.20212	4.1534	2.55285	1.21768e-10	2.37702e-08	0	1
ENSG00000272636	DOC2B	protein_coding	-2.93608	3.43263	3.8721	1.64364	1.22738e-10	2.37702e-08	0	1
ENSG00000124496	TRERF1	protein_coding	-0.995884	5.30519	5.94832	4.97291	1.65973e-10	3.07894e-08	0	1
ENSG00000154265	ABCA5	protein_coding	-1.30039	4.67667	5.46811	4.17998	1.68525e-10	3.07894e-08	0	1
ENSG00000159618	ADGRG5	protein_coding	-1.24509	3.90825	4.64969	3.45907	1.6958e-10	3.07894e-08	0	1
ENSG00000276600	RAB7B	protein_coding	-1.93044	3.59411	4.41564	2.70807	1.76317e-10	3.16173e-08	0	1
ENSG00000184313	MROH7	protein_coding	-1.77247	3.89538	4.94816	3.05621	2.14883e-10	3.76046e-08	0	1
ENSG00000155970	MICU3	protein_coding	-0.992523	3.37659	4.07328	3.04354	2.27336e-10	3.83961e-08	0	1
ENSG00000159216	RUNX1	protein_coding	-0.742204	8.26767	8.79319	8.04209	2.51436e-10	4.0579e-08	0	1
ENSG00000238113	RP11-262H14.1	lincRNA	-1.81539	3.42113	4.18144	2.63454	2.60855e-10	4.14396e-08	0	1
ENSG00000223773	CD99L1	transcribed_unprocessed_pseudogene	-1.24771	3.02031	3.79006	2.5675	2.62474e-10	4.14396e-08	0	1
ENSG00000244620	AL122127.25	lincRNA	-2.08401	3.2335	3.98604	2.2379	2.90329e-10	4.48621e-08	0	1
ENSG00000172888	ZNF621	protein_coding	-0.681174	5.26224	5.7502	5.06135	2.95551e-10	4.50466e-08	0	1
ENSG00000007384	RHBDF1	protein_coding	-2.04167	2.50672	3.31212	1.54137	2.97726e-10	4.50466e-08	0	1
ENSG00000143669	LYST	protein_coding	-1.13296	7.66886	8.38967	7.25976	3.45949e-10	5.18032e-08	0	1
ENSG00000183837	PNMA3	protein_coding	-1.79332	3.10215	4.08434	2.26142	5.01171e-10	7.06749e-08	0	1
ENSG00000185559	DLK1	protein_coding	-3.63387	4.13163	4.65838	1.19863	5.44775e-10	7.53606e-08	0	1
ENSG00000280351	CTD-2561B21.8	TEC	-1.42041	2.38358	3.24233	1.8196	5.57842e-10	7.57484e-08	0	1
ENSG00000196460	RFX8	protein_coding	-1.94174	3.10744	4.19612	2.12256	5.58009e-10	7.57484e-08	0	1
ENSG00000162645	GBP2	protein_coding	-1.68426	5.14614	6.11326	4.36754	5.69696e-10	7.59158e-08	0	1
ENSG00000054282	SDCCAG8	protein_coding	-0.761567	5.30382	5.84229	5.06782	5.8832e-10	7.7685e-08	0	1
ENSG00000073331	ALPK1	protein_coding	-0.637564	5.73159	6.17281	5.55205	5.99645e-10	7.8467e-08	0	1
ENSG00000186567	CEACAM19	protein_coding	-1.58909	1.62226	2.56444	0.941933	6.27959e-10	8.00096e-08	0	1
ENSG00000111879	FAM184A	protein_coding	-2.3199	2.38988	2.7202	1.279	7.31736e-10	9.16247e-08	0	1
ENSG00000091262	ABCC6	protein_coding	-1.80485	2.19684	3.18554	1.34976	7.39186e-10	9.17664e-08	0	1
ENSG00000159674	SPON2	protein_coding	-1.38127	3.02421	3.94217	2.45693	7.48926e-10	9.21877e-08	0	1
ENSG00000181982	CCDC149	protein_coding	-1.40362	3.8608	4.76729	3.27477	8.25738e-10	9.99594e-08	0	1
ENSG00000226777	KIAA0125	lincRNA	-1.87636	8.47135	8.9847	7.6684	8.84569e-10	1.05314e-07	0	1
ENSG00000165072	MAMDC2	protein_coding	-2.5211	2.82324	3.51804	1.36914	1.29294e-09	1.49047e-07	0	1
ENSG00000182621	PLCB1	protein_coding	-0.968995	6.0388	6.70342	5.70097	1.33806e-09	1.53034e-07	0	1
ENSG00000128596	CCDC136	protein_coding	-1.49309	3.91279	4.66062	3.3135	1.38907e-09	1.57626e-07	0	1
ENSG00000206560	ANKRD28	protein_coding	-0.956857	7.57889	8.17351	7.26415	1.46809e-09	1.65302e-07	0	1
ENSG00000054523	KIF1B	protein_coding	-0.886271	5.84606	6.48243	5.54382	1.51247e-09	1.6899e-07	0	1
ENSG00000035115	SH3YL1	protein_coding	-0.856036	4.4641	5.0515	4.18735	1.96541e-09	2.17731e-07	0	1
ENSG00000157404	KIT	protein_coding	-1.09945	8.18921	8.89749	7.78746	1.99465e-09	2.17731e-07	0	1
ENSG00000026508	CD44	protein_coding	-0.971841	7.08425	7.74613	6.744	1.99957e-09	2.17731e-07	0	1
ENSG00000150760	DOCK1	protein_coding	-1.2064	6.24819	7.05064	5.77113	2.5021e-09	2.56536e-07	0	1
ENSG00000236493	EIF2S2P3	processed_pseudogene	-1.46787	1.31321	2.25194	0.695754	2.50796e-09	2.56536e-07	0	1
ENSG00000203709	AL035209.2	lincRNA	-1.06566	6.36361	6.96281	6.00417	2.54903e-09	2.58913e-07	0	1
ENSG00000233695	GAS6-AS1	antisense	-1.56003	5.36402	6.37437	4.63398	2.61494e-09	2.63764e-07	0	1
ENSG00000100154	TTC28	protein_coding	-0.932587	5.3244	5.92921	5.01313	2.72913e-09	2.73384e-07	0	1
ENSG00000179299	NSUN7	protein_coding	-1.61701	2.59372	3.34012	1.91821	3.57466e-09	3.50243e-07	0	1
ENSG00000107819	SFXN3	protein_coding	-0.982339	4.18458	4.82422	3.85014	3.62087e-09	3.50621e-07	0	1
ENSG00000146373	RNF217	protein_coding	-0.88442	5.36727	5.91896	5.08566	3.72389e-09	3.58209e-07	0	1
ENSG00000185946	RNPC3	protein_coding	-0.770905	4.97158	5.51622	4.72712	3.91093e-09	3.73725e-07	0	1
ENSG00000220804	AC093642.5	transcribed_unprocessed_pseudogene	-0.859071	2.156	2.72866	1.89821	3.99836e-09	3.79583e-07	0	1
ENSG00000155085	AK9	protein_coding	-1.00532	3.72848	4.40539	3.3791	4.16511e-09	3.92846e-07	0	1
ENSG00000130684	ZNF337	protein_coding	-0.747669	5.22915	5.72391	5.00347	4.77343e-09	4.38823e-07	0	1
ENSG00000248508	RP11-521C20.4	lincRNA	-1.16169	1.88788	2.65895	1.4634	4.91186e-09	4.45905e-07	0	1
ENSG00000279885	RP11-637N19.1	TEC	-1.57152	2.50046	3.51096	1.77691	5.04426e-09	4.5508e-07	0	1
ENSG00000204054	RP11-492E3.1	processed_transcript	-1.23335	4.96726	5.60824	4.51568	5.46156e-09	4.86682e-07	0	1
ENSG00000251194	RP1-68D18.2	sense_intronic	-1.08734	1.54711	2.24926	1.1732	5.80863e-09	5.14453e-07	0	1
ENSG00000111912	NCOA7	protein_coding	-0.827447	6.6087	7.14822	6.34624	5.97664e-09	5.26126e-07	0	1
ENSG00000182983	ZNF662	protein_coding	-0.930481	4.12816	4.7801	3.8064	6.54718e-09	5.69448e-07	0	1
ENSG00000140092	FBLN5	protein_coding	-1.77895	1.99138	2.94318	1.13824	6.75353e-09	5.83899e-07	0	1
ENSG00000112053	SLC26A8	protein_coding	-1.65794	1.56351	2.44159	0.822324	7.06768e-09	6.03871e-07	0	1
ENSG00000223396	RP11-134G8.6	transcribed_processed_pseudogene	-1.07959	3.16005	3.89793	2.76496	8.37928e-09	7.03521e-07	0	1
ENSG00000178773	CPNE7	protein_coding	-2.07445	3.305	4.17764	2.19364	9.31678e-09	7.68899e-07	0	1
ENSG00000198189	HSD17B11	protein_coding	-0.906874	6.74186	7.32712	6.4379	1.01258e-08	8.26279e-07	0	1
ENSG00000179104	TMTC2	protein_coding	-1.67737	3.22594	3.81036	2.52644	1.059e-08	8.59325e-07	0	1
ENSG00000246273	RP11-540A21.3	antisense	-0.967686	2.40812	3.02096	2.09622	1.0754e-08	8.67785e-07	0	1
ENSG00000185278	ZBTB37	protein_coding	-0.955876	6.2902	6.97244	5.94087	1.14345e-08	9.12558e-07	0	1
ENSG00000187942	LDLRAD2	protein_coding	-1.49261	4.37667	5.34859	3.68168	1.26317e-08	9.88765e-07	0	1
ENSG00000119535	CSF3R	protein_coding	-1.13338	7.64572	8.36579	7.21235	1.26616e-08	9.88765e-07	0	1
ENSG00000259658	RP11-89K11.1	transcribed_unprocessed_pseudogene	-1.083	2.1026	2.78492	1.72545	1.42499e-08	1.08937e-06	0	1
ENSG00000134531	EMP1	protein_coding	-2.59144	4.22493	5.35916	2.42817	1.44697e-08	1.09985e-06	0	1
ENSG00000082014	SMARCD3	protein_coding	-1.46791	3.24236	3.78379	2.69189	1.45385e-08	1.09985e-06	0	1
ENSG00000278989	RP11-762L8.6	TEC	-1.30866	2.27222	2.91828	1.79235	1.48816e-08	1.11998e-06	0	1
ENSG00000259845	RP5-1086D14.5	unprocessed_pseudogene	-1.48739	2.38794	3.32779	1.71976	1.50507e-08	1.12686e-06	0	1
ENSG00000139182	CLSTN3	protein_coding	-0.774847	5.32987	5.8696	5.08048	1.52691e-08	1.13735e-06	0	1
ENSG00000177425	PAWR	protein_coding	-0.803289	6.06687	6.61089	5.80705	1.53585e-08	1.13818e-06	0	1
ENSG00000008394	MGST1	protein_coding	-1.11138	4.73441	5.35673	4.33781	1.59624e-08	1.17098e-06	0	1
ENSG00000279095	AC092066.1	TEC	-0.967911	2.19566	2.81967	1.87878	1.67944e-08	1.22582e-06	0	1
ENSG00000278600	RP11-81A1.6	sense_intronic	-0.845716	2.92672	3.53625	2.65181	1.72571e-08	1.25329e-06	0	1
ENSG00000216316	RP3-354N19.3	processed_pseudogene	-1.2532	2.56506	3.19865	2.11597	1.78472e-08	1.28971e-06	0	1
ENSG00000139178	C1RL	protein_coding	-0.685669	4.87923	5.36283	4.66967	1.99614e-08	1.4189e-06	0	1
ENSG00000213903	LTB4R	protein_coding	-0.915037	4.92255	5.54599	4.60187	2.43404e-08	1.70794e-06	0	1
ENSG00000165138	ANKS6	protein_coding	-0.888193	5.01945	5.58907	4.72269	2.49522e-08	1.7236e-06	0	1
ENSG00000101493	ZNF516	protein_coding	-0.745796	6.34926	6.83257	6.12122	2.73265e-08	1.85475e-06	0	1
ENSG00000077935	SMC1B	protein_coding	-2.98391	3.07652	3.13803	0.997149	2.8073e-08	1.88778e-06	0	1
ENSG00000115419	GLS	protein_coding	-0.575067	7.46753	7.87972	7.30178	2.88594e-08	1.92462e-06	0	1
ENSG00000198520	C1orf228	protein_coding	-1.25807	5.43062	6.17457	4.9203	2.88858e-08	1.92462e-06	0	1
ENSG00000197555	SIPA1L1	protein_coding	-1.25503	4.52698	5.03759	4.08563	3.10306e-08	2.04872e-06	0	1
ENSG00000170791	CHCHD7	protein_coding	-1.00871	4.53907	5.0932	4.20205	3.22973e-08	2.11888e-06	0	1
ENSG00000276291	FRG1HP	transcribed_unprocessed_pseudogene	-0.741075	3.86065	4.37017	3.63533	3.2385e-08	2.11888e-06	0	1
ENSG00000231721	LINC-PINT	processed_transcript	-1.41338	4.28691	4.97838	3.70651	3.2694e-08	2.12951e-06	0	1
ENSG00000122025	FLT3	protein_coding	-1.43099	7.30114	8.09083	6.67523	3.41503e-08	2.21444e-06	0	1
ENSG00000006555	TTC22	protein_coding	-1.66823	2.0126	2.89943	1.22613	3.51927e-08	2.27188e-06	0	1
ENSG00000133246	PRAM1	protein_coding	-1.17437	5.69761	6.49246	5.21414	3.72742e-08	2.37757e-06	0	1
ENSG00000189136	UBE2Q2P1	transcribed_unprocessed_pseudogene	-0.842334	3.02898	3.61553	2.75776	3.73209e-08	2.37757e-06	0	1
ENSG00000105339	DENND3	protein_coding	-0.775192	6.96287	7.50844	6.70701	4.1859e-08	2.6472e-06	0	1
ENSG00000155974	GRIP1	protein_coding	-1.78585	2.38973	3.03372	1.56566	4.19178e-08	2.6472e-06	0	1
ENSG00000231160	RP11-617D20.1	processed_transcript	-1.20888	4.01139	4.75716	3.52936	4.75682e-08	2.96536e-06	0	1
ENSG00000179242	CDH4	protein_coding	-1.98734	2.86847	3.81296	1.77115	4.89064e-08	3.03575e-06	0	1
ENSG00000279192	RP11-701H24.6	TEC	-1.04656	4.74642	5.41949	4.35576	4.96231e-08	3.06713e-06	0	1
ENSG00000175538	KCNE3	protein_coding	-1.00511	4.79307	5.43545	4.42805	5.00544e-08	3.07112e-06	0	1
ENSG00000114654	EFCC1	protein_coding	-1.43537	3.97585	4.83805	3.32948	5.51969e-08	3.32323e-06	0	1
ENSG00000152582	SPEF2	protein_coding	-0.759723	3.99069	4.53391	3.74692	5.98769e-08	3.5644e-06	0	1
ENSG00000148655	C10orf11	protein_coding	-0.932032	4.22936	4.78918	3.91867	6.83356e-08	3.98624e-06	0	1
ENSG00000174206	C12orf66	protein_coding	-0.599196	4.69156	5.13203	4.5126	6.92247e-08	4.00685e-06	0	1
ENSG00000167261	DPEP2	protein_coding	-0.979746	3.60721	4.26268	3.25682	6.92406e-08	4.00685e-06	0	1
ENSG00000149927	DOC2A	protein_coding	-1.77147	2.30115	3.0843	1.43749	7.06251e-08	4.05466e-06	0	1
ENSG00000109321	AREG	protein_coding	-2.84773	4.00844	4.02062	2.04711	7.16709e-08	4.08577e-06	0	1
ENSG00000178038	ALS2CL	protein_coding	-1.43325	2.56052	3.37564	1.93724	7.19476e-08	4.08577e-06	0	1
ENSG00000073150	PANX2	protein_coding	-1.58097	2.02259	2.86614	1.29841	7.21173e-08	4.08577e-06	0	1
ENSG00000185129	PURA	protein_coding	-0.81716	5.44054	6.01262	5.16181	7.30562e-08	4.11295e-06	0	1
ENSG00000136895	GARNL3	protein_coding	-1.38087	1.69445	2.52736	1.10928	7.35151e-08	4.12281e-06	0	1
ENSG00000263961	C1orf186	protein_coding	-1.39987	3.78792	4.54061	3.18947	7.39071e-08	4.12885e-06	0	1
ENSG00000163162	RNF149	protein_coding	-0.530549	5.69591	6.07323	5.54736	7.83118e-08	4.35816e-06	0	1
ENSG00000233016	SNHG7	antisense	-0.789428	6.58371	7.14559	6.31602	7.9093e-08	4.37489e-06	0	1
ENSG00000152207	CYSLTR2	protein_coding	-2.05247	2.38489	3.30265	1.21742	8.19692e-08	4.47595e-06	0	1
ENSG00000171502	COL24A1	protein_coding	-1.24879	5.59502	6.3108	5.08501	8.29982e-08	4.49832e-06	0	1
ENSG00000163666	HESX1	protein_coding	-1.27353	1.22523	2.03107	0.704189	8.62342e-08	4.64716e-06	0	1
ENSG00000154655	L3MBTL4	protein_coding	-1.26487	4.71003	5.56722	4.15297	8.63844e-08	4.64716e-06	0	1
ENSG00000095397	DFNB31	protein_coding	-1.91038	2.70258	3.02168	1.83284	8.8546e-08	4.73797e-06	0	1
ENSG00000135749	PCNX2	protein_coding	-1.09938	4.84214	5.46262	4.43605	9.13254e-08	4.85898e-06	0	1
ENSG00000198825	INPP5F	protein_coding	-0.56274	4.3898	4.79525	4.22983	9.46376e-08	5.01301e-06	0	1
ENSG00000007062	PROM1	protein_coding	-1.21431	6.90361	7.64933	6.40158	9.49107e-08	5.01301e-06	0	1
ENSG00000127311	HELB	protein_coding	-1.21201	5.40443	6.11203	4.91466	9.64647e-08	5.06278e-06	0	1
ENSG00000010404	IDS	protein_coding	-0.971719	6.78282	7.36277	6.44213	1.01103e-07	5.23992e-06	0	1
ENSG00000224032	EPB41L4A-AS1	lincRNA	-0.861612	4.87981	5.44559	4.5865	1.03562e-07	5.33419e-06	0	1
ENSG00000231113	RP3-475N16.1	antisense	-0.853971	2.63299	3.19745	2.36013	1.1169e-07	5.71217e-06	0	1
ENSG00000160712	IL6R	protein_coding	-1.11977	6.66963	7.40842	6.21606	1.18617e-07	5.98516e-06	0	1
ENSG00000122484	RPAP2	protein_coding	-0.602929	6.15419	6.57787	5.97502	1.31799e-07	6.55608e-06	0	1
ENSG00000082512	TRAF5	protein_coding	-0.803708	5.5702	6.08736	5.3074	1.49097e-07	7.39123e-06	0	1
ENSG00000250159	RP11-381K20.2	antisense	-1.0851	2.25446	2.9989	1.83815	1.5003e-07	7.41221e-06	0	1
ENSG00000178404	CEP295NL	protein_coding	-1.26596	1.93887	2.7165	1.42425	1.6078e-07	7.91638e-06	0	1
ENSG00000188811	NHLRC3	protein_coding	-0.853807	5.61547	6.12235	5.33731	1.6391e-07	8.04322e-06	0	1
ENSG00000259673	RP11-502I4.1	lincRNA	-0.807911	3.49434	4.00699	3.24316	1.74402e-07	8.47221e-06	0	1
ENSG00000187147	RNF220	protein_coding	-0.54346	7.22478	7.58608	7.07573	1.78535e-07	8.60095e-06	0	1
ENSG00000151376	ME3	protein_coding	-0.959111	5.38554	5.84977	5.07813	1.78829e-07	8.60095e-06	0	1
ENSG00000240038	AMY2B	protein_coding	-1.14363	3.68976	4.38212	3.24404	1.85064e-07	8.80558e-06	0	1
ENSG00000163788	SNRK	protein_coding	-0.589493	4.81311	5.19909	4.64805	1.86114e-07	8.80558e-06	0	1
ENSG00000118420	UBE3D	protein_coding	-0.758164	3.75864	4.28669	3.51533	1.90552e-07	8.95715e-06	0	1
ENSG00000106526	ACTR3C	protein_coding	-0.907963	3.12064	3.72112	2.81303	1.93994e-07	9.06032e-06	0	1
ENSG00000116883	RP11-268J15.5	antisense	-1.36679	3.27799	4.08519	2.67409	2.04184e-07	9.44512e-06	0	1
ENSG00000123329	ARHGAP9	protein_coding	-0.647591	5.56738	6.0036	5.3726	2.06267e-07	9.51122e-06	0	1
ENSG00000100320	RBFOX2	protein_coding	-0.957392	4.2564	4.87764	3.9101	2.08594e-07	9.58805e-06	0	1
ENSG00000173040	EVC2	protein_coding	-1.25359	3.85204	4.40984	3.38012	2.13994e-07	9.74375e-06	0	1
ENSG00000184619	KRBA2	protein_coding	-0.856202	3.77839	4.34945	3.49001	2.21654e-07	1.0061e-05	0	1
ENSG00000163701	IL17RE	protein_coding	-1.36536	2.64749	3.42423	2.05869	2.22653e-07	1.00749e-05	0	1
ENSG00000137955	RABGGTB	protein_coding	-0.568627	5.9559	6.35982	5.78898	2.31368e-07	1.04367e-05	0	1
ENSG00000204131	NHSL2	protein_coding	-1.38204	3.82454	4.59579	3.21316	2.36462e-07	1.06335e-05	0	1
ENSG00000104343	UBE2W	protein_coding	-0.606931	5.31382	5.75835	5.12658	2.45116e-07	1.09212e-05	0	1
ENSG00000121310	ECHDC2	protein_coding	-1.46197	3.83805	4.36986	3.23636	2.51329e-07	1.11297e-05	0	1
ENSG00000006740	ARHGAP44	protein_coding	-2.25174	2.27077	2.92395	0.89519	2.62566e-07	1.14528e-05	0	1
ENSG00000153790	C7orf31	protein_coding	-0.937353	2.44391	3.07983	2.11718	2.64941e-07	1.15218e-05	0	1
ENSG00000235244	RP11-761E20.1	lincRNA	-1.15542	2.86612	3.63067	2.39688	2.70569e-07	1.16965e-05	0	1
ENSG00000281103	TRG-AS1	antisense	-1.66126	3.06149	3.88396	2.23116	2.75795e-07	1.1887e-05	0	1
ENSG00000157514	TSC22D3	protein_coding	-1.39727	5.91905	6.4565	5.34746	2.89678e-07	1.24277e-05	0	1
ENSG00000149970	CNKSR2	protein_coding	-1.49718	3.23164	3.78352	2.60134	2.90906e-07	1.24277e-05	0	1
ENSG00000259363	CTD-2054N24.2	lincRNA	-1.0608	2.64513	3.26274	2.26414	2.94663e-07	1.25513e-05	0	1
ENSG00000188785	ZNF548	protein_coding	-0.637022	4.89408	5.33553	4.69991	3.10678e-07	1.3118e-05	0	1
ENSG00000196873	CBWD3	protein_coding	-0.693416	4.37864	4.85662	4.16212	3.13195e-07	1.31802e-05	0	1
ENSG00000269902	RP6-99M1.3	lincRNA	-1.0928	2.31689	2.97392	1.91195	3.13966e-07	1.31802e-05	0	1
ENSG00000285417	CH17-84K15.2	transcribed_unitary_pseudogene	-1.57428	4.48958	5.35708	3.696	3.25727e-07	1.36226e-05	0	1
ENSG00000109323	MANBA	protein_coding	-0.476704	5.9162	6.26614	5.78289	3.26782e-07	1.36226e-05	0	1
ENSG00000178053	MLF1	protein_coding	-2.03409	1.47278	2.14094	0.347498	3.27318e-07	1.36226e-05	0	1
ENSG00000138641	HERC3	protein_coding	-0.488521	5.95798	6.30445	5.82313	3.35502e-07	1.39233e-05	0	1
ENSG00000250510	GPR162	protein_coding	-1.42746	2.47066	3.28852	1.82368	3.40989e-07	1.41107e-05	0	1
ENSG00000143384	MCL1	protein_coding	-0.910402	8.67972	9.24498	8.35901	3.45899e-07	1.42328e-05	0	1
ENSG00000142765	SYTL1	protein_coding	-0.678075	5.79821	6.26386	5.58478	3.56676e-07	1.45526e-05	0	1
ENSG00000137571	SLCO5A1	protein_coding	-2.08683	3.39727	4.12625	2.1595	3.5771e-07	1.45539e-05	0	1
ENSG00000140368	PSTPIP1	protein_coding	-0.90083	4.08612	4.68932	3.76544	3.6559e-07	1.47916e-05	0	1
ENSG00000179833	SERTAD2	protein_coding	-0.515696	6.53354	6.90865	6.38486	3.71345e-07	1.49827e-05	0	1
ENSG00000170006	TMEM154	protein_coding	-0.898949	4.2658	4.82845	3.95497	3.74883e-07	1.50836e-05	0	1
ENSG00000184014	DENND5A	protein_coding	-0.697833	6.39231	6.88467	6.16509	3.77391e-07	1.51394e-05	0	1
ENSG00000101115	SALL4	protein_coding	-2.11578	3.42125	4.00427	2.18523	3.86532e-07	1.54105e-05	0	1
ENSG00000072840	EVC	protein_coding	-1.18167	4.69231	5.23597	4.2475	3.94588e-07	1.56595e-05	0	1
ENSG00000113448	PDE4D	protein_coding	-0.744295	5.66782	6.15399	5.42814	3.97089e-07	1.57158e-05	0	1
ENSG00000042980	ADAM28	protein_coding	-1.34052	5.97085	6.70792	5.37449	4.15288e-07	1.63471e-05	0	1
ENSG00000198853	RUSC2	protein_coding	-0.612246	4.69038	5.12617	4.50369	4.46515e-07	1.74345e-05	0	1
ENSG00000106617	PRKAG2	protein_coding	-0.530574	4.81945	5.2042	4.6658	4.49824e-07	1.75166e-05	0	1
ENSG00000163806	SPDYA	protein_coding	-1.15564	2.27634	2.84916	1.85981	4.60729e-07	1.7758e-05	0	1
ENSG00000140386	SCAPER	protein_coding	-0.571067	5.19835	5.60049	5.02969	4.79217e-07	1.83174e-05	0	1
ENSG00000279330	AJ003147.11	TEC	-1.02882	1.47337	2.13367	1.09583	4.9808e-07	1.88816e-05	0	1
ENSG00000156042	CFAP70	protein_coding	-1.46252	2.36305	3.29766	1.65048	4.99483e-07	1.88816e-05	0	1
ENSG00000178338	ZNF354B	protein_coding	-0.612924	4.07794	4.51559	3.89461	5.00477e-07	1.88816e-05	0	1
ENSG00000204839	MROH6	protein_coding	-1.18865	3.39021	4.21823	2.87183	5.07762e-07	1.90402e-05	0	1
ENSG00000185015	CA13	protein_coding	-0.950252	3.34717	3.97508	3.00445	5.08613e-07	1.90402e-05	0	1
ENSG00000148690	FRA10AC1	protein_coding	-0.710088	4.7183	5.21538	4.48635	5.19086e-07	1.93074e-05	0	1
ENSG00000122417	ODF2L	protein_coding	-0.749965	5.20224	5.68839	4.95927	5.19738e-07	1.93074e-05	0	1
ENSG00000117151	CTBS	protein_coding	-0.52199	4.55813	4.93784	4.40879	5.33052e-07	1.97515e-05	0	1
ENSG00000182700	IGIP	protein_coding	-1.13055	2.44101	3.13902	1.99675	5.34513e-07	1.97552e-05	0	1
ENSG00000133424	LARGE	protein_coding	-1.82794	2.6713	3.05371	1.79366	5.58016e-07	2.05715e-05	0	1
ENSG00000196911	KPNA5	protein_coding	-0.655082	5.21464	5.66898	5.00902	5.71718e-07	2.10233e-05	0	1
ENSG00000130487	KLHDC7B	protein_coding	-1.48828	2.28371	2.95659	1.62101	5.87868e-07	2.14246e-05	0	1
ENSG00000140563	MCTP2	protein_coding	-0.597447	7.01804	7.43444	6.83733	5.97186e-07	2.16312e-05	0	1
ENSG00000165322	ARHGAP12	protein_coding	-0.649393	4.7008	5.13787	4.50257	6.02001e-07	2.17514e-05	0	1
ENSG00000153933	DGKE	protein_coding	-0.711461	4.88393	5.35523	4.65742	6.09783e-07	2.19779e-05	0	1
ENSG00000183444	OR7E38P	unprocessed_pseudogene	-0.848206	2.28324	2.86696	1.99702	6.14712e-07	2.21007e-05	0	1
ENSG00000144407	PTH2R	protein_coding	-2.05967	3.13545	3.64472	1.96245	6.21054e-07	2.22736e-05	0	1
ENSG00000049618	ARID1B	protein_coding	-0.598414	8.70602	9.12684	8.52414	6.69441e-07	2.35229e-05	0	1
ENSG00000075426	FOSL2	protein_coding	-0.97255	7.43406	8.02837	7.0724	6.70464e-07	2.35229e-05	0	1
ENSG00000183853	KIRREL	protein_coding	-1.40805	2.56339	3.40751	1.90505	6.76085e-07	2.36061e-05	0	1
ENSG00000162437	RAVER2	protein_coding	-0.475199	6.2198	6.55114	6.09009	7.0071e-07	2.4283e-05	0	1
ENSG00000135951	TSGA10	protein_coding	-1.01539	2.9809	3.6503	2.59593	7.03656e-07	2.4283e-05	0	1
ENSG00000189212	DPY19L2P1	transcribed_unprocessed_pseudogene	-2.02631	1.81121	1.90132	0.800899	7.03831e-07	2.4283e-05	0	1
ENSG00000163378	EOGT	protein_coding	-0.663494	4.02688	4.47538	3.82665	7.15919e-07	2.45833e-05	0	1
ENSG00000137225	CAPN11	protein_coding	-1.27669	2.5587	3.31629	2.00899	7.59869e-07	2.59087e-05	0	1
ENSG00000166012	TAF1D	protein_coding	-0.55595	6.35392	6.73	6.19384	7.68923e-07	2.6156e-05	0	1
ENSG00000189420	ZFP92	protein_coding	-0.978199	2.3168	2.87211	1.98634	7.89707e-07	2.68002e-05	0	1
ENSG00000173889	PHC3	protein_coding	-0.4782	7.10082	7.43886	6.96831	8.06735e-07	2.70529e-05	0	1
ENSG00000154229	PRKCA	protein_coding	-1.08071	4.23877	4.81611	3.83288	8.08989e-07	2.70529e-05	0	1
ENSG00000174059	CD34	protein_coding	-0.777975	8.27909	8.73961	8.03071	8.09283e-07	2.70529e-05	0	1
ENSG00000135898	GPR55	protein_coding	-1.70518	1.54696	2.55229	0.610078	8.77137e-07	2.87325e-05	0	1
ENSG00000090376	IRAK3	protein_coding	-0.540062	7.48718	7.8804	7.32586	8.78294e-07	2.87325e-05	0	1
ENSG00000183691	NOG	protein_coding	-1.28301	4.26557	4.97486	3.70476	8.85083e-07	2.88895e-05	0	1
ENSG00000251562	MALAT1	lincRNA	-0.849098	10.6664	11.1862	10.3752	9.05229e-07	2.94808e-05	0	1
ENSG00000186088	GSAP	protein_coding	-0.79627	5.11497	5.66008	4.83619	9.14458e-07	2.97148e-05	0	1
ENSG00000262655	SPON1	protein_coding	-2.99192	3.76514	3.45875	1.33722	9.37702e-07	3.03343e-05	0	1
ENSG00000106123	EPHB6	protein_coding	-0.795483	5.0066	5.53383	4.73286	9.44488e-07	3.04184e-05	0	1
ENSG00000285331	RP11-323F24.5	processed_transcript	-0.880671	3.74281	4.34401	3.42742	9.49445e-07	3.05104e-05	0	1
ENSG00000162852	CNST	protein_coding	-0.659017	6.752	7.21002	6.54135	9.62153e-07	3.08505e-05	0	1
ENSG00000262155	RP11-266L9.5	lincRNA	-0.983997	2.61497	3.2815	2.24585	9.75057e-07	3.10889e-05	0	1
ENSG00000176422	SPRYD4	protein_coding	-0.519447	5.05739	5.41933	4.91015	9.76009e-07	3.10889e-05	0	1
ENSG00000114268	PFKFB4	protein_coding	-1.04598	3.49131	4.06046	3.11041	9.83033e-07	3.12441e-05	0	1
ENSG00000124780	KCNK17	protein_coding	-1.39688	3.32133	4.06012	2.68182	9.88441e-07	3.13387e-05	0	1
ENSG00000100650	SRSF5	protein_coding	-0.55907	7.6015	8.00358	7.43284	9.9139e-07	3.13387e-05	0	1
ENSG00000105967	TFEC	protein_coding	-0.893651	6.45819	7.06371	6.12362	1.01936e-06	3.21175e-05	0	1
ENSG00000169087	HSPBAP1	protein_coding	-0.664666	4.17499	4.62689	3.96994	1.03648e-06	3.25863e-05	0	1
ENSG00000197343	ZNF655	protein_coding	-0.486579	5.87922	6.23783	5.73896	1.0482e-06	3.28129e-05	0	1
ENSG00000168405	CMAHP	transcribed_unitary_pseudogene	-0.914636	5.46417	6.00977	5.13729	1.08756e-06	3.39716e-05	0	1
ENSG00000020181	ADGRA2	protein_coding	-2.20937	4.26083	3.81245	3.10879	1.11937e-06	3.48607e-05	0	1
ENSG00000233038	AC011899.9	antisense	-1.50121	1.80607	2.50232	1.11048	1.12082e-06	3.48607e-05	0	1
ENSG00000139083	ETV6	protein_coding	-0.540086	8.56011	8.95131	8.39888	1.17416e-06	3.62096e-05	0	1
ENSG00000220517	RP11-367G6.2	processed_pseudogene	-0.905393	3.81521	4.37277	3.49798	1.20032e-06	3.67819e-05	0	1
ENSG00000250903	RP1-80B9.2	lincRNA	-0.728875	4.7883	5.30083	4.54152	1.20405e-06	3.68187e-05	0	1
ENSG00000115159	GPD2	protein_coding	-0.482892	6.0441	6.39538	5.90605	1.25981e-06	3.82818e-05	0	1
ENSG00000197070	ARRDC1	protein_coding	-0.649315	5.10129	5.55713	4.89376	1.26553e-06	3.82956e-05	0	1
ENSG00000137642	SORL1	protein_coding	-0.999584	8.84234	9.51405	8.43983	1.28126e-06	3.86908e-05	0	1
ENSG00000174353	STAG3L3	transcribed_unprocessed_pseudogene	-0.764364	6.5462	7.04683	6.28798	1.31477e-06	3.95384e-05	0	1
ENSG00000186105	LRRC70	protein_coding	-1.1434	4.12306	4.70109	3.67627	1.37401e-06	4.11494e-05	0	1
ENSG00000164300	SERINC5	protein_coding	-0.904304	6.57041	7.16239	6.23206	1.40355e-06	4.18614e-05	0	1
ENSG00000038382	TRIO	protein_coding	-0.528552	7.16933	7.51765	7.02143	1.43523e-06	4.27188e-05	0	1
ENSG00000113657	DPYSL3	protein_coding	-1.96397	2.87224	2.79899	1.92201	1.46306e-06	4.34336e-05	0	1
ENSG00000074657	ZNF532	protein_coding	-1.6901	3.93204	4.45443	3.09183	1.46843e-06	4.34336e-05	0	1
ENSG00000118596	SLC16A7	protein_coding	-0.924651	4.12581	4.61015	3.81527	1.4711e-06	4.34336e-05	0	1
ENSG00000064225	ST3GAL6	protein_coding	-0.900683	4.40968	5.01998	4.0715	1.47121e-06	4.34336e-05	0	1
ENSG00000259865	RP11-488L18.10	lincRNA	-0.843333	3.23006	3.82378	2.92937	1.57724e-06	4.5819e-05	0	1
ENSG00000175414	ARL10	protein_coding	-0.705646	5.00231	5.48077	4.76994	1.64702e-06	4.70926e-05	0	1
ENSG00000165121	RP11-213G2.3	transcribed_unprocessed_pseudogene	-0.569031	3.85028	4.26527	3.68284	1.67528e-06	4.78064e-05	0	1
ENSG00000133812	SBF2	protein_coding	-0.749581	5.83547	6.34516	5.57826	1.77674e-06	5.05032e-05	0	1
ENSG00000115165	CYTIP	protein_coding	-0.940679	4.99124	5.47265	4.66602	1.79206e-06	5.05432e-05	0	1
ENSG00000136932	TRMO	protein_coding	-0.582152	3.64906	4.06824	3.47925	1.86149e-06	5.21972e-05	0	1
ENSG00000279281	RP11-226M10.3	TEC	-1.12594	3.88184	4.46913	3.44077	1.86764e-06	5.22689e-05	0	1
ENSG00000230590	FTX	lincRNA	-0.834253	6.66393	7.20284	6.36629	1.89378e-06	5.28983e-05	0	1
ENSG00000187118	CMC1	protein_coding	-0.62625	3.99866	4.42512	3.81057	1.89824e-06	5.29213e-05	0	1
ENSG00000150403	TMCO3	protein_coding	-0.491008	5.45361	5.79256	5.31657	1.92226e-06	5.32839e-05	0	1
ENSG00000184305	CCSER1	protein_coding	-0.838882	4.58611	5.14223	4.28451	1.96381e-06	5.43321e-05	0	1
ENSG00000114853	ZBTB47	protein_coding	-0.768522	3.22927	3.70481	2.989	2.06894e-06	5.65938e-05	0	1
ENSG00000027075	PRKCH	protein_coding	-0.960601	5.74385	6.34394	5.3742	2.08203e-06	5.68448e-05	0	1
ENSG00000231466	CTA-246H3.11	processed_pseudogene	-1.09805	1.32808	2.07039	0.875098	2.15408e-06	5.83148e-05	0	1
ENSG00000277147	RP11-640M9.1	transcribed_unprocessed_pseudogene	-0.776185	3.49237	3.9849	3.24217	2.15594e-06	5.83148e-05	0	1
ENSG00000188732	FAM221A	protein_coding	-1.06674	3.01854	3.73989	2.57698	2.18465e-06	5.88721e-05	0	1
ENSG00000110237	ARHGEF17	protein_coding	-1.02608	6.18964	6.85874	5.76693	2.22445e-06	5.98336e-05	0	1
ENSG00000262370	RP11-473M20.9	lincRNA	-1.38523	1.30403	2.14622	0.646215	2.23048e-06	5.98848e-05	0	1
ENSG00000239280	RP11-271C24.3	processed_pseudogene	-0.77773	1.50167	2.04247	1.24743	2.24621e-06	6.01958e-05	0	1
ENSG00000111057	KRT18	protein_coding	-1.03941	3.54316	4.22068	3.12382	2.26887e-06	6.06913e-05	0	1
ENSG00000271533	RP3-368A4.6	sense_intronic	-1.09291	4.59322	5.27506	4.1333	2.28914e-06	6.10087e-05	0	1
ENSG00000269964	MEI4	protein_coding	-1.60316	2.41309	2.99865	1.63214	2.36037e-06	6.26771e-05	0	1
ENSG00000160190	SLC37A1	protein_coding	-0.716755	5.99425	6.46204	5.75806	2.38002e-06	6.30836e-05	0	1
ENSG00000136449	MYCBPAP	protein_coding	-1.22173	2.73208	3.4888	2.19423	2.43549e-06	6.42965e-05	0	1
ENSG00000107731	UNC5B	protein_coding	-1.47048	2.14459	2.76979	1.46976	2.43969e-06	6.42965e-05	0	1
ENSG00000251301	RP11-81H14.2	lincRNA	-1.66632	1.89746	2.3465	1.10705	2.44349e-06	6.42965e-05	0	1
ENSG00000078487	ZCWPW1	protein_coding	-0.799888	2.43731	2.987	2.16935	2.48277e-06	6.52121e-05	0	1
ENSG00000180539	C9orf139	antisense	-1.36797	4.25581	5.08836	3.57718	2.54089e-06	6.63784e-05	0	1
ENSG00000188848	BEND4	protein_coding	-0.648589	5.63606	6.04033	5.43918	2.54672e-06	6.64112e-05	0	1
ENSG00000152104	PTPN14	protein_coding	-2.34964	3.87021	3.54902	2.42159	2.56483e-06	6.67636e-05	0	1
ENSG00000165071	TMEM71	protein_coding	-1.25024	3.88542	4.70661	3.29692	2.57374e-06	6.68758e-05	0	1
ENSG00000082269	FAM135A	protein_coding	-0.528271	5.24112	5.62042	5.08327	2.65924e-06	6.87006e-05	0	1
ENSG00000261824	CTC-459F4.2	lincRNA	-0.653833	3.67301	4.11812	3.47379	2.67485e-06	6.8765e-05	0	1
ENSG00000279433	RP11-4B16.1	TEC	-0.958937	2.45529	3.02659	2.11257	2.80442e-06	7.1589e-05	0	1
ENSG00000226124	FTCDNL1	protein_coding	-0.770891	3.25093	3.79236	2.98877	2.83166e-06	7.21576e-05	0	1
ENSG00000225300	RP11-1086F11.1	sense_intronic	-0.939972	2.15625	2.74631	1.82013	2.84131e-06	7.22766e-05	0	1
ENSG00000271204	RP11-138A9.1	lincRNA	-1.05251	2.34146	2.96875	1.93626	3.17368e-06	7.90697e-05	0	1
ENSG00000187109	NAP1L1	protein_coding	-0.603527	8.72321	9.14637	8.53313	3.17982e-06	7.90871e-05	0	1
ENSG00000196975	ANXA4	protein_coding	-0.505523	5.11089	5.45622	4.96747	3.21923e-06	7.97941e-05	0	1
ENSG00000224429	LINC00539	lincRNA	-1.24503	2.12373	2.811	1.58605	3.23593e-06	8.00714e-05	0	1
ENSG00000110080	ST3GAL4	protein_coding	-0.618901	4.72326	5.12988	4.53484	3.26609e-06	8.05431e-05	0	1
ENSG00000122188	LAX1	protein_coding	-1.89622	1.75131	2.41052	0.650582	3.29167e-06	8.10366e-05	0	1
ENSG00000257151	RP11-701H24.2	lincRNA	-1.04121	3.91866	4.54995	3.50145	3.30595e-06	8.12504e-05	0	1
ENSG00000229320	KRT8P12	transcribed_processed_pseudogene	-0.818625	2.75664	3.30806	2.47667	3.31331e-06	8.12937e-05	0	1
ENSG00000003402	CFLAR	protein_coding	-0.549853	6.4724	6.85176	6.3077	3.44617e-06	8.41272e-05	0	1
ENSG00000182557	SPNS3	protein_coding	-1.15337	5.91774	6.60471	5.41149	3.50845e-06	8.55038e-05	0	1
ENSG00000049883	PTCD2	protein_coding	-0.520755	4.59585	4.95847	4.44586	3.59693e-06	8.7221e-05	0	1
ENSG00000184557	SOCS3	protein_coding	-1.5324	5.49443	5.93785	4.77246	3.6224e-06	8.75888e-05	0	1
ENSG00000157110	RBPMS	protein_coding	-1.24458	4.46886	5.06336	3.93356	3.65974e-06	8.81555e-05	0	1
ENSG00000111696	NT5DC3	protein_coding	-0.754152	4.61808	5.07089	4.37159	3.69377e-06	8.88279e-05	0	1
ENSG00000187742	SECISBP2	protein_coding	-0.463757	6.73545	7.07512	6.60159	3.73788e-06	8.94443e-05	0	1
ENSG00000233006	AC034220.3	processed_transcript	-1.12991	2.05381	2.7142	1.59453	3.77363e-06	9.00033e-05	0	1
ENSG00000100031	GGT1	protein_coding	-0.918537	3.61057	4.22726	3.26018	3.86426e-06	9.18632e-05	0	1
ENSG00000197763	TXNRD3	protein_coding	-0.588076	4.45581	4.85096	4.27958	4.0488e-06	9.53141e-05	0	1
ENSG00000107829	FBXW4	protein_coding	-0.453147	4.68771	5.01257	4.56199	4.07941e-06	9.58761e-05	0	1
ENSG00000223745	RP4-717I23.3	processed_transcript	-1.00465	4.49631	5.11751	4.09302	4.08613e-06	9.58761e-05	0	1
ENSG00000132424	PNISR	protein_coding	-0.571343	7.23999	7.63975	7.06337	4.09247e-06	9.58761e-05	0	1
ENSG00000168010	ATG16L2	protein_coding	-0.886958	6.5285	7.12087	6.18631	4.20761e-06	9.84147e-05	0	1
ENSG00000181409	AATK	protein_coding	-1.04246	3.15295	3.8102	2.73291	4.321e-06	0.000100581	0	1
ENSG00000058866	DGKG	protein_coding	-0.86651	4.68236	5.25432	4.3567	4.34888e-06	0.00010097	0	1
ENSG00000197182	MIRLET7BHG	lincRNA	-1.15774	3.90119	4.52008	3.41638	4.36391e-06	0.00010097	0	1
ENSG00000114656	KIAA1257	protein_coding	-1.4266	2.77011	3.60994	2.04559	4.37255e-06	0.000100972	0	1
ENSG00000235145	RP11-533E19.3	processed_pseudogene	-0.865936	1.75748	2.34829	1.44852	4.46479e-06	0.000102775	0	1
ENSG00000231365	RP11-418J17.1	antisense	-0.682158	3.84267	4.32102	3.6201	4.53281e-06	0.000104176	0	1
ENSG00000168495	POLR3D	protein_coding	-0.479478	5.85646	6.19375	5.71955	4.60326e-06	0.000105461	0	1
ENSG00000140043	PTGR2	protein_coding	-0.785405	3.35946	3.91482	3.08294	4.68605e-06	0.00010702	0	1
ENSG00000117868	ESYT2	protein_coding	-0.52814	7.82617	8.20558	7.6658	4.94101e-06	0.000112105	0	1
ENSG00000081665	ZNF506	protein_coding	-0.556163	4.98622	5.37063	4.81814	4.9473e-06	0.000112105	0	1
ENSG00000163785	RYK	protein_coding	-0.564771	5.44911	5.86285	5.26994	4.99887e-06	0.000112753	0	1
ENSG00000177337	RP11-874J12.2	antisense	-0.912755	1.62965	2.13845	1.32697	5.0496e-06	0.000113538	0	1
ENSG00000204650	AC126544.4	transcribed_unitary_pseudogene	-1.25015	3.70666	4.45648	3.12384	5.11387e-06	0.000114628	0	1
ENSG00000051620	HEBP2	protein_coding	-0.529203	5.55661	5.91185	5.4028	5.14106e-06	0.00011506	0	1
ENSG00000116117	PARD3B	protein_coding	-1.51608	3.557	4.18476	2.7979	5.35005e-06	0.000118279	0	1
ENSG00000258111	RP11-43D4.2	processed_pseudogene	-0.924344	2.17181	2.73252	1.84165	5.52538e-06	0.0001216	0	1
ENSG00000068383	INPP5A	protein_coding	-0.45882	4.67162	5.00343	4.54217	5.61874e-06	0.000123281	0	1
ENSG00000167202	TBC1D2B	protein_coding	-0.546019	6.37078	6.75822	6.20281	5.66266e-06	0.000123871	0	1
ENSG00000143382	ADAMTSL4	protein_coding	-1.22464	4.11846	4.58046	3.62557	5.70417e-06	0.00012437	0	1
ENSG00000117266	CDK18	protein_coding	-0.876173	3.47695	4.04565	3.15582	5.73485e-06	0.000124699	0	1
ENSG00000113552	GNPDA1	protein_coding	-1.12576	4.05635	4.70662	3.57477	5.75583e-06	0.000124963	0	1
ENSG00000133466	C1QTNF6	protein_coding	-1.04965	2.97109	3.63787	2.54078	5.80604e-06	0.000125665	0	1
ENSG00000281852	LINC00891	lincRNA	-1.50189	2.36812	2.98959	1.63686	5.81389e-06	0.000125665	0	1
ENSG00000110422	HIPK3	protein_coding	-0.494207	7.20312	7.55997	7.05629	5.8437e-06	0.000126094	0	1
ENSG00000196295	AC005154.6	processed_transcript	-0.72517	6.00171	6.47372	5.75489	5.85321e-06	0.000126094	0	1
ENSG00000273329	RP11-448A19.1	lincRNA	-0.789516	4.17975	4.678	3.9075	5.86439e-06	0.000126094	0	1
ENSG00000137462	TLR2	protein_coding	-0.909637	3.60047	4.19897	3.25443	5.89802e-06	0.000126542	0	1
ENSG00000196284	SUPT3H	protein_coding	-0.741663	3.75945	4.24619	3.51215	6.00493e-06	0.000128267	0	1
ENSG00000151553	FAM160B1	protein_coding	-0.46501	6.26481	6.6035	6.12951	6.1375e-06	0.000130326	0	1
ENSG00000124006	OBSL1	protein_coding	-0.759555	6.29259	6.81998	6.01704	6.14619e-06	0.000130326	0	1
ENSG00000227671	RP11-488L18.4	transcribed_unprocessed_pseudogene	-0.670345	5.52749	5.99421	5.30103	6.16169e-06	0.000130464	0	1
ENSG00000174080	CTSF	protein_coding	-1.01044	4.73471	5.42297	4.30112	6.18787e-06	0.000130828	0	1
ENSG00000186812	ZNF397	protein_coding	-0.520252	5.23247	5.60304	5.07592	6.32737e-06	0.000133003	0	1
ENSG00000224745	RP11-380G5.2	sense_intronic	-0.972943	1.61788	2.21487	1.24776	6.35048e-06	0.000133122	0	1
ENSG00000151150	ANK3	protein_coding	-2.30805	3.72477	3.91932	2.10486	6.36052e-06	0.000133122	0	1
ENSG00000276231	PIK3R6	protein_coding	-0.775551	4.11747	4.63227	3.84569	6.38788e-06	0.000133502	0	1
ENSG00000260244	RP11-588K22.2	sense_overlapping	-0.967375	4.70381	5.32866	4.31027	6.43501e-06	0.000134101	0	1
ENSG00000146205	ANO7	protein_coding	-1.42783	1.99347	2.70029	1.29858	6.57644e-06	0.000136656	0	1
ENSG00000173209	AC016747.2	transcribed_unitary_pseudogene	-0.950643	6.13177	6.72313	5.7534	6.67585e-06	0.000138326	0	1
ENSG00000262879	RP11-156P1.3	processed_transcript	-0.520379	4.04561	4.42493	3.89309	6.70417e-06	0.000138657	0	1
ENSG00000143751	SDE2	protein_coding	-0.624932	6.14413	6.55519	5.94665	6.89275e-06	0.000141809	0	1
ENSG00000135966	TGFBRAP1	protein_coding	-0.370695	7.30176	7.57562	7.20248	6.92201e-06	0.00014221	0	1
ENSG00000170919	TPT1-AS1	processed_transcript	-0.868212	4.3153	4.85221	3.99613	7.01887e-06	0.000143738	0	1
ENSG00000146776	ATXN7L1	protein_coding	-0.42457	5.16302	5.46429	5.04693	7.05455e-06	0.000144117	0	1
ENSG00000205560	CPT1B	protein_coding	-1.20138	3.93176	4.64171	3.38245	7.06676e-06	0.000144164	0	1
ENSG00000197454	OR2L5	protein_coding	-1.41098	1.37209	2.20836	0.655788	7.15957e-06	0.000145852	0	1
ENSG00000249863	RP11-177C12.1	processed_pseudogene	-0.684919	1.95013	2.43779	1.73499	7.20133e-06	0.000146498	0	1
ENSG00000120738	EGR1	protein_coding	-1.59964	7.00462	7.63281	6.13841	7.41762e-06	0.000150476	0	1
ENSG00000134262	AP4B1	protein_coding	-0.569306	4.52432	4.92718	4.34824	7.48924e-06	0.000151295	0	1
ENSG00000231711	RP11-398F12.1	processed_transcript	-1.09169	2.45508	3.17303	1.98666	7.58528e-06	0.000152933	0	1
ENSG00000196912	ANKRD36B	protein_coding	-0.708271	6.30616	6.74566	6.07208	7.64785e-06	0.000153857	0	1
ENSG00000109944	C11orf63	protein_coding	-0.862635	2.85972	3.43352	2.54706	7.70097e-06	0.000154712	0	1
ENSG00000125384	PTGER2	protein_coding	-0.970168	5.05623	5.51514	4.70316	7.72372e-06	0.000154954	0	1
ENSG00000218596	RP11-2J18.1	processed_pseudogene	-0.876078	1.60508	2.13514	1.30295	7.82236e-06	0.000156286	0	1
ENSG00000230373	GOLGA6L5	transcribed_unprocessed_pseudogene	-0.96395	1.96248	2.6191	1.5844	7.94909e-06	0.0001586	0	1
ENSG00000164989	CCDC171	protein_coding	-0.700319	5.83919	6.32897	5.59408	7.98902e-06	0.000159178	0	1
ENSG00000134909	ARHGAP32	protein_coding	-0.842239	5.26298	5.83016	4.94015	8.20887e-06	0.000163334	0	1
ENSG00000232533	AC093673.5	antisense	-0.973073	2.06109	2.68801	1.68433	8.30803e-06	0.000165081	0	1
ENSG00000080854	IGSF9B	protein_coding	-1.79156	2.34159	3.0928	1.26409	8.43508e-06	0.000167148	0	1
ENSG00000141068	KSR1	protein_coding	-0.560287	4.83148	5.21451	4.66068	8.74003e-06	0.00017272	0	1
ENSG00000167771	RCOR2	protein_coding	-1.34179	1.71406	2.07223	1.17424	8.77872e-06	0.000173249	0	1
ENSG00000171812	COL8A2	protein_coding	-1.27833	2.94756	3.70867	2.3339	8.93244e-06	0.000175804	0	1
ENSG00000149269	PAK1	protein_coding	-0.503424	5.67617	6.03974	5.52404	9.30183e-06	0.000182334	0	1
ENSG00000144161	ZC3H8	protein_coding	-0.564255	4.3398	4.74124	4.16548	9.58204e-06	0.000187069	0	1
ENSG00000168811	IL12A	protein_coding	-0.956343	2.20874	2.80785	1.84412	9.66355e-06	0.000188326	0	1
ENSG00000116396	KCNC4	protein_coding	-0.996243	4.76302	5.28135	4.37697	9.70338e-06	0.000188677	0	1
ENSG00000154237	LRRK1	protein_coding	-0.638081	6.40036	6.83586	6.18959	9.8747e-06	0.000191743	0	1
ENSG00000204387	C6orf48	protein_coding	-0.709005	6.50462	7.00336	6.25164	9.88745e-06	0.000191743	0	1
ENSG00000269069	CTC-471F3.5	processed_pseudogene	-1.10648	2.1371	2.73685	1.68853	9.91251e-06	0.000191972	0	1
ENSG00000102910	LONP2	protein_coding	-0.393258	6.81652	7.09899	6.70996	1.00374e-05	0.000194132	0	1
ENSG00000221944	TIGD1	protein_coding	-0.664084	4.1499	4.61877	3.92764	1.01426e-05	0.000195645	0	1
ENSG00000109854	HTATIP2	protein_coding	-0.823388	3.90313	4.47373	3.59361	1.02165e-05	0.000196026	0	1
ENSG00000105926	MPP6	protein_coding	-0.828815	5.86473	6.3785	5.56001	1.02924e-05	0.000196965	0	1
ENSG00000198879	SFMBT2	protein_coding	-0.864925	5.90179	6.40833	5.58259	1.04656e-05	0.000199999	0	1
ENSG00000054392	HHAT	protein_coding	-0.790521	3.93333	4.4662	3.64785	1.04784e-05	0.000199999	0	1
ENSG00000251992	SCARNA17	scaRNA	-0.631337	5.14162	5.54005	4.9437	1.07006e-05	0.000203228	0	1
ENSG00000278948	RP5-1039K5.12	TEC	-0.656008	2.90789	3.36488	2.70186	1.07036e-05	0.000203228	0	1
ENSG00000108256	NUFIP2	protein_coding	-0.379085	8.19749	8.4757	8.09506	1.08273e-05	0.000205041	0	1
ENSG00000180071	ANKRD18A	protein_coding	-2.40011	3.6309	2.70848	2.10021	1.10436e-05	0.000208322	0	1
ENSG00000104490	NCALD	protein_coding	-1.36213	1.96605	2.72039	1.29494	1.12487e-05	0.000211757	0	1
ENSG00000205583	AC006014.6	transcribed_unprocessed_pseudogene	-0.705637	5.39823	5.87198	5.15307	1.13178e-05	0.000212667	0	1
ENSG00000168672	FAM84B	protein_coding	-0.640273	4.78709	5.21595	4.57807	1.14576e-05	0.000214461	0	1
ENSG00000115840	SLC25A12	protein_coding	-0.427818	4.30882	4.61608	4.19279	1.15104e-05	0.000215171	0	1
ENSG00000114993	RTKN	protein_coding	-0.87357	3.50317	4.10589	3.16506	1.16613e-05	0.000217433	0	1
ENSG00000143674	RP5-862P8.2	protein_coding	-0.845106	3.6549	4.06166	3.3823	1.18154e-05	0.000219461	0	1
ENSG00000270108	RP11-73M18.6	sense_intronic	-0.931739	1.42522	1.99234	1.08602	1.1972e-05	0.000221758	0	1
ENSG00000228782	CTD-2026D20.3	transcribed_unprocessed_pseudogene	-0.645968	3.13244	3.58983	2.92717	1.20505e-05	0.000222688	0	1
ENSG00000005108	THSD7A	protein_coding	-2.00168	3.57004	3.21849	2.48695	1.21166e-05	0.000223342	0	1
ENSG00000108852	MPP2	protein_coding	-1.086	2.00353	2.59793	1.5664	1.2326e-05	0.000226913	0	1
ENSG00000169609	C15orf40	protein_coding	-0.655062	4.15433	4.56528	3.94989	1.24186e-05	0.000227904	0	1
ENSG00000184208	C22orf46	protein_coding	-0.628901	4.16511	4.60547	3.96096	1.24202e-05	0.000227904	0	1
ENSG00000136379	FAM108C1	protein_coding	-0.893714	3.46491	3.84054	3.17907	1.24351e-05	0.000227904	0	1
ENSG00000122778	KIAA1549	protein_coding	-0.65663	5.24682	5.669	5.03253	1.25787e-05	0.000228668	0	1
ENSG00000205885	ABC12-49244600F4.3	antisense	-0.899688	4.27108	4.84073	3.92079	1.2649e-05	0.000229371	0	1
ENSG00000175354	PTPN2	protein_coding	-0.399044	5.30433	5.58779	5.19647	1.27269e-05	0.000230209	0	1
ENSG00000174945	AMZ1	protein_coding	-1.51612	1.47319	2.41291	0.621743	1.28508e-05	0.000232162	0	1
ENSG00000268659	RP11-310J24.3	sense_intronic	-1.08922	1.92155	2.62295	1.44937	1.30062e-05	0.000234677	0	1
ENSG00000165929	TC2N	protein_coding	-1.36608	4.03835	4.54742	3.39992	1.32603e-05	0.000238373	0	1
ENSG00000153944	MSI2	protein_coding	-0.706241	8.55885	9.00861	8.31851	1.33371e-05	0.000239065	0	1
ENSG00000257599	OVCH1-AS1	antisense	-1.94128	3.22762	2.98888	2.18571	1.33481e-05	0.000239065	0	1
ENSG00000269929	RP11-2B6.2	lincRNA	-0.825529	3.1848	3.74576	2.88066	1.34137e-05	0.000239487	0	1
ENSG00000136153	LMO7	protein_coding	-0.742203	3.99771	4.44574	3.75172	1.36613e-05	0.000243175	0	1
ENSG00000260948	RP11-552M11.8	sense_overlapping	-1.01676	1.68399	2.22378	1.30076	1.38543e-05	0.000245406	0	1
ENSG00000242193	RP11-568K15.1	transcribed_unitary_pseudogene	-0.706083	3.64509	4.12913	3.4057	1.39796e-05	0.000247024	0	1
ENSG00000105483	CARD8	protein_coding	-0.521858	6.4663	6.81728	6.31077	1.40392e-05	0.000247728	0	1
ENSG00000127418	FGFRL1	protein_coding	-0.6812	3.98011	4.45389	3.7497	1.40536e-05	0.000247728	0	1
ENSG00000248971	RP11-10L12.5	processed_pseudogene	-0.693854	3.15399	3.5973	2.93426	1.47486e-05	0.00025935	0	1
ENSG00000214174	AMZ2P1	transcribed_unprocessed_pseudogene	-0.643451	2.86445	3.30504	2.66693	1.49104e-05	0.000261878	0	1
ENSG00000109063	MYH3	protein_coding	-0.949117	3.03838	3.64762	2.66226	1.51618e-05	0.000265652	0	1
ENSG00000139679	LPAR6	protein_coding	-1.49207	2.76887	3.08343	2.08447	1.52154e-05	0.000266269	0	1
ENSG00000224078	SNHG14	processed_transcript	-0.67015	6.63485	7.05154	6.41514	1.53178e-05	0.000267418	0	1
ENSG00000100505	TRIM9	protein_coding	-1.32325	3.06673	3.37961	2.52262	1.54848e-05	0.000270008	0	1
ENSG00000261997	RP11-212I21.4	lincRNA	-0.898713	2.91521	3.50282	2.56985	1.58553e-05	0.000275806	0	1
ENSG00000089692	LAG3	protein_coding	-1.60305	2.18192	3.07441	1.23261	1.59979e-05	0.000277953	0	1
ENSG00000177398	UMODL1	protein_coding	-1.44665	2.71148	3.42971	1.9541	1.61611e-05	0.00027979	0	1
ENSG00000270344	RP11-734K2.4	antisense	-0.808072	3.58926	4.13145	3.29334	1.61614e-05	0.00027979	0	1
ENSG00000214193	SH3D21	protein_coding	-1.04923	3.87914	4.46728	3.44177	1.62789e-05	0.000281489	0	1
ENSG00000050426	LETMD1	protein_coding	-0.502933	5.18277	5.55036	5.02761	1.63283e-05	0.000282007	0	1
ENSG00000237484	AP000476.1	lincRNA	-0.990831	2.81134	3.40602	2.41605	1.64519e-05	0.000283805	0	1
ENSG00000280237	RP11-259P6.2	TEC	-1.91668	1.86654	2.75648	0.554939	1.66633e-05	0.000286431	0	1
ENSG00000140379	BCL2A1	protein_coding	-1.23157	2.39818	3.01551	1.84468	1.66932e-05	0.000286462	0	1
ENSG00000123684	LPGAT1	protein_coding	-0.461801	6.41612	6.75363	6.27849	1.67071e-05	0.000286462	0	1
ENSG00000159496	RGL4	protein_coding	-1.15301	3.16844	3.78395	2.66364	1.67242e-05	0.000286462	0	1
ENSG00000251682	RP11-631M6.3	processed_pseudogene	-0.960475	1.62332	2.24304	1.24253	1.67829e-05	0.000287129	0	1
ENSG00000279041	CTD-2373N4.3	TEC	-1.41798	1.72325	2.32643	1.03408	1.68819e-05	0.000288482	0	1
ENSG00000158427	TMSB15B	protein_coding	-0.722813	2.32114	2.77699	2.092	1.69141e-05	0.000288693	0	1
ENSG00000188647	PTAR1	protein_coding	-0.409518	7.20444	7.51112	7.08673	1.70853e-05	0.000290932	0	1
ENSG00000174606	ANGEL2	protein_coding	-0.367999	5.63125	5.89481	5.53362	1.73841e-05	0.000295326	0	1
ENSG00000165233	CARD19	protein_coding	-0.685057	4.54942	5.02676	4.30959	1.76277e-05	0.00029888	0	1
ENSG00000166762	CATSPER2	protein_coding	-1.01299	3.155	3.78171	2.73332	1.76344e-05	0.00029888	0	1
ENSG00000231889	RP3-487J7.2	antisense	-0.599581	3.69458	4.10394	3.50993	1.76696e-05	0.000299126	0	1
ENSG00000183386	FHL3	protein_coding	-0.721086	3.26615	3.76398	3.01984	1.81066e-05	0.000306054	0	1
ENSG00000132485	ZRANB2	protein_coding	-0.434003	7.31163	7.63219	7.18479	1.81238e-05	0.000306054	0	1
ENSG00000146425	DYNLT1	protein_coding	-0.552496	4.55579	4.91459	4.39181	1.8142e-05	0.000306054	0	1
ENSG00000106976	DNM1	protein_coding	-1.11365	4.04656	4.44761	3.61564	1.87192e-05	0.00031506	0	1
ENSG00000261934	PCDHGA9	protein_coding	-1.51038	1.52884	2.03118	0.778686	1.92306e-05	0.000322546	0	1
ENSG00000128881	TTBK2	protein_coding	-0.396935	6.10422	6.40233	5.9911	1.93911e-05	0.000324863	0	1
ENSG00000166900	STX3	protein_coding	-0.723131	4.09316	4.52542	3.85473	1.95687e-05	0.000325957	0	1
ENSG00000279176	RP11-43D4.3	TEC	-0.860641	2.58951	3.14482	2.27223	1.98077e-05	0.000329458	0	1
ENSG00000197714	ZNF460	protein_coding	-0.342696	6.68194	6.93197	6.59188	1.98242e-05	0.000329458	0	1
ENSG00000196814	MVB12B	protein_coding	-0.778302	4.84795	5.37819	4.554	1.99959e-05	0.000331176	0	1
ENSG00000137871	ZNF280D	protein_coding	-0.44339	5.99254	6.30163	5.86654	2.02408e-05	0.000334279	0	1
ENSG00000235128	AC013474.4	processed_pseudogene	-1.18612	2.62513	3.26948	2.0888	2.02829e-05	0.000334404	0	1
ENSG00000124570	SERPINB6	protein_coding	-0.652672	6.3764	6.80788	6.15659	2.03834e-05	0.000335679	0	1
ENSG00000163728	TTC14	protein_coding	-0.537076	5.38628	5.74107	5.22424	2.07849e-05	0.000340745	0	1
ENSG00000163738	MTHFD2L	protein_coding	-0.631301	4.78186	5.20115	4.57412	2.10777e-05	0.000343992	0	1
ENSG00000260693	AC026150.8	lincRNA	-1.25934	1.47972	2.06113	0.912224	2.11941e-05	0.000345346	0	1
ENSG00000173846	PLK3	protein_coding	-0.675895	3.92119	4.36667	3.69834	2.12575e-05	0.000345762	0	1
ENSG00000279700	RP13-554M15.2	TEC	-1.04577	1.72752	2.39222	1.28199	2.13957e-05	0.000347232	0	1
ENSG00000258733	CTD-2341M24.1	lincRNA	-1.16442	1.3322	2.04164	0.804495	2.17119e-05	0.000351186	0	1
ENSG00000155729	KCTD18	protein_coding	-0.50618	4.54137	4.91803	4.38379	2.19946e-05	0.000354274	0	1
ENSG00000186481	ANKRD20A5P	transcribed_unprocessed_pseudogene	-1.32746	2.80364	3.26789	2.20444	2.20003e-05	0.000354274	0	1
ENSG00000137841	PLCB2	protein_coding	-0.580456	7.08174	7.4505	6.9024	2.20715e-05	0.000354634	0	1
ENSG00000079337	RAPGEF3	protein_coding	-1.12909	4.27196	4.91703	3.75638	2.23837e-05	0.000358461	0	1
ENSG00000178809	TRIM73	protein_coding	-1.04525	3.42594	3.99622	2.99415	2.2465e-05	0.00035897	0	1
ENSG00000284237	RP11-328D5.4	lincRNA	-1.18805	3.052	3.53058	2.55594	2.25018e-05	0.000359163	0	1
ENSG00000165338	HECTD2	protein_coding	-0.750883	3.22311	3.67863	2.97264	2.26292e-05	0.0003605	0	1
ENSG00000228956	AC144521.1	processed_transcript	-0.866252	4.59292	5.11424	4.26089	2.27427e-05	0.00036142	0	1
ENSG00000241058	NSUN6	protein_coding	-0.46502	4.67837	5.01827	4.5401	2.35533e-05	0.000373484	0	1
ENSG00000260855	RP11-439E19.10	lincRNA	-0.910274	3.74216	4.30606	3.38294	2.36453e-05	0.000374127	0	1
ENSG00000119946	CNNM1	protein_coding	-1.03611	3.61087	4.16151	3.1862	2.39184e-05	0.000376988	0	1
ENSG00000185090	MANEAL	protein_coding	-1.38042	1.92131	2.62786	1.21956	2.39509e-05	0.000376988	0	1
ENSG00000124602	UNC5CL	protein_coding	-1.09134	1.52811	1.97104	1.11987	2.4286e-05	0.000381355	0	1
ENSG00000239911	RP11-796I2.2	antisense	-0.819388	1.77037	2.32339	1.46725	2.45089e-05	0.00038444	0	1
ENSG00000115457	IGFBP2	protein_coding	-1.23398	5.38539	5.9519	4.8062	2.46487e-05	0.00038555	0	1
ENSG00000177125	ZBTB34	protein_coding	-0.474585	5.76691	6.09164	5.6285	2.48922e-05	0.000387939	0	1
ENSG00000204282	RP11-153A23.6	processed_transcript	-0.832295	4.44845	4.96291	4.13431	2.5034e-05	0.000389314	0	1
ENSG00000170962	PDGFD	protein_coding	-1.23927	3.3683	3.83246	2.82834	2.51414e-05	0.000389731	0	1
ENSG00000140450	ARRDC4	protein_coding	-0.72656	5.19312	5.61228	4.94786	2.55504e-05	0.000393841	0	1
ENSG00000163219	ARHGAP25	protein_coding	-0.813167	6.06357	6.55217	5.76099	2.63469e-05	0.000403681	0	1
ENSG00000231793	DOC2GP	transcribed_unitary_pseudogene	-1.32903	1.10368	1.90385	0.414159	2.69824e-05	0.000411679	0	1
ENSG00000196440	ARMCX4	protein_coding	-0.95687	3.28169	3.86665	2.89494	2.70214e-05	0.000411843	0	1
ENSG00000260711	RP11-747H7.3	sense_intronic	-1.76093	1.55217	1.91151	0.553505	2.71177e-05	0.000412877	0	1
ENSG00000177191	B3GNT8	protein_coding	-0.938564	2.98853	3.53279	2.62448	2.71501e-05	0.000412938	0	1
ENSG00000213904	CTB-50E14.6	antisense	-0.827836	1.89145	2.35699	1.61599	2.76154e-05	0.000417896	0	1
ENSG00000180881	CAPS2	protein_coding	-0.739266	3.20684	3.65543	2.96259	2.762e-05	0.000417896	0	1
ENSG00000254122	PCDHGB7	protein_coding	-1.38921	2.62086	3.34042	1.89157	2.76776e-05	0.000418332	0	1
ENSG00000172086	KRCC1	protein_coding	-0.553731	4.79481	5.18263	4.61797	2.8008e-05	0.000422009	0	1
ENSG00000008513	ST3GAL1	protein_coding	-0.518894	6.64132	6.99155	6.48329	2.85508e-05	0.000428853	0	1
ENSG00000248309	CTC-454M9.1	antisense	-0.848378	3.80654	4.37686	3.47351	2.87409e-05	0.000431066	0	1
ENSG00000213462	ERV3-1	protein_coding	-0.895501	5.27623	5.68158	4.95457	2.89542e-05	0.00043312	0	1
ENSG00000261064	RP11-1000B6.3	lincRNA	-1.0193	2.31826	2.8624	1.9124	2.91369e-05	0.000434958	0	1
ENSG00000175772	AC112229.7	lincRNA	-1.2406	1.92798	2.36274	1.40578	2.91789e-05	0.000435052	0	1
ENSG00000196782	MAML3	protein_coding	-0.45083	6.29606	6.62551	6.16122	2.9623e-05	0.000439986	0	1
ENSG00000270157	RP5-894A10.6	sense_intronic	-1.1813	2.00508	2.59443	1.48127	2.96252e-05	0.000439986	0	1
ENSG00000211772	TRBC2	TR_C_gene	-1.10707	3.66424	4.28954	3.16668	3.01322e-05	0.000445692	0	1
ENSG00000215126	CBWD6	protein_coding	-0.621304	3.93238	4.37365	3.72659	3.029e-05	0.000447147	0	1
ENSG00000214413	BBIP1	protein_coding	-0.516195	3.60361	3.95889	3.45632	3.02921e-05	0.000447147	0	1
ENSG00000175893	ZDHHC21	protein_coding	-0.635727	5.88874	6.3321	5.66845	3.04963e-05	0.00044838	0	1
ENSG00000196739	COL27A1	protein_coding	-1.81278	1.81026	2.71254	0.574535	3.0748e-05	0.000450216	0	1
ENSG00000163297	ANTXR2	protein_coding	-0.687572	6.24034	6.72027	5.99053	3.10823e-05	0.000453284	0	1
ENSG00000254470	AP5B1	protein_coding	-0.82337	5.97507	6.33963	5.69933	3.20683e-05	0.000463937	0	1
ENSG00000258890	CEP95	protein_coding	-0.429219	5.37245	5.6938	5.24494	3.22488e-05	0.000466083	0	1
ENSG00000198399	ITSN2	protein_coding	-0.464704	7.04532	7.34332	6.91527	3.23722e-05	0.000466938	0	1
ENSG00000262766	RP11-196G11.4	sense_intronic	-0.71005	1.43188	1.93002	1.19597	3.25215e-05	0.000468626	0	1
ENSG00000204946	ZNF783	protein_coding	-0.507289	5.38391	5.74202	5.22678	3.26103e-05	0.000468976	0	1
ENSG00000225345	RP11-392E22.6	transcribed_unprocessed_pseudogene	-2.46262	2.321	1.41553	0.536944	3.27016e-05	0.000469823	0	1
ENSG00000143850	PLEKHA6	protein_coding	-1.37503	3.33715	3.54244	2.74529	3.30433e-05	0.000473284	0	1
ENSG00000257621	RP11-349A22.5	antisense	-0.473872	6.36583	6.70585	6.22181	3.30729e-05	0.000473284	0	1
ENSG00000101938	CHRDL1	protein_coding	-1.67496	3.95816	4.96878	2.82587	3.33454e-05	0.000476714	0	1
ENSG00000174501	ANKRD36C	protein_coding	-0.588212	6.94133	7.35692	6.74373	3.40535e-05	0.000483979	0	1
ENSG00000171509	RXFP1	protein_coding	-2.15157	2.07579	2.58777	0.445779	3.42555e-05	0.000485899	0	1
ENSG00000248019	RP11-496N17.2	antisense	-0.723547	3.81441	4.30095	3.55681	3.44124e-05	0.000487125	0	1
ENSG00000148516	ZEB1	protein_coding	-0.674972	5.06909	5.50274	4.8369	3.44224e-05	0.000487125	0	1
ENSG00000099889	ARVCF	protein_coding	-0.750245	4.22746	4.68172	3.96425	3.49737e-05	0.000493676	0	1
ENSG00000143369	ECM1	protein_coding	-1.17583	1.63069	2.23031	1.10609	3.52444e-05	0.000496532	0	1
ENSG00000270015	RP11-540B6.6	sense_intronic	-1.08864	3.18717	3.81861	2.6997	3.52906e-05	0.000496701	0	1
ENSG00000050748	MAPK9	protein_coding	-0.414269	4.89992	5.19395	4.78377	3.53505e-05	0.000497064	0	1
ENSG00000169967	MAP3K2	protein_coding	-0.366911	6.80885	7.07791	6.70777	3.55203e-05	0.000498967	0	1
ENSG00000167555	ZNF528	protein_coding	-0.698515	4.07872	4.55634	3.83106	3.58323e-05	0.000502863	0	1
ENSG00000279696	RP11-178H8.7	TEC	-0.749478	2.24605	2.74783	1.98551	3.60535e-05	0.000504505	0	1
ENSG00000170949	ZNF160	protein_coding	-0.437009	4.89522	5.20188	4.77049	3.61176e-05	0.000504916	0	1
ENSG00000181690	PLAG1	protein_coding	-1.49311	4.22348	4.57997	3.46119	3.64761e-05	0.000509327	0	1
ENSG00000185158	LRRC37B	protein_coding	-0.503088	4.83124	5.18116	4.67774	3.65032e-05	0.000509327	0	1
ENSG00000144935	TRPC1	protein_coding	-1.2798	2.28573	2.51232	1.77645	3.72078e-05	0.000516183	0	1
ENSG00000125962	ARMCX5	protein_coding	-0.554076	4.0603	4.45774	3.88372	3.7768e-05	0.000522955	0	1
ENSG00000248449	PCDHGB8P	transcribed_unitary_pseudogene	-1.35074	1.34512	2.13553	0.633813	3.79083e-05	0.000524399	0	1
ENSG00000068885	IFT80	protein_coding	-0.538996	4.92223	5.30068	4.75047	3.82076e-05	0.000527533	0	1
ENSG00000100201	DDX17	protein_coding	-0.442465	9.8409	10.1674	9.70866	3.85086e-05	0.000531184	0	1
ENSG00000162714	ZNF496	protein_coding	-0.479312	6.09393	6.41985	5.95199	3.8786e-05	0.000534504	0	1
ENSG00000113721	PDGFRB	protein_coding	-1.97755	2.33771	2.46912	1.05327	3.88609e-05	0.000535028	0	1
ENSG00000154102	C16orf74	protein_coding	-1.02946	2.37798	3.02141	1.93119	4.07395e-05	0.000556148	0	1
ENSG00000168917	SLC35G2	protein_coding	-1.08614	2.48908	3.19787	1.98863	4.10945e-05	0.00055934	0	1
ENSG00000181652	ATG9B	protein_coding	-1.12598	1.58755	2.17791	1.10077	4.11274e-05	0.00055934	0	1
ENSG00000257027	RP11-705C15.3	sense_intronic	-0.796725	4.40709	4.87955	4.11413	4.1781e-05	0.000567698	0	1
ENSG00000145088	EAF2	protein_coding	-0.536891	5.05907	5.42352	4.89089	4.22348e-05	0.000572792	0	1
ENSG00000059588	TARBP1	protein_coding	-0.643702	7.4115	7.83246	7.19149	4.24599e-05	0.000575161	0	1
ENSG00000130783	CCDC62	protein_coding	-0.722031	2.53647	3.0393	2.28545	4.3168e-05	0.000581108	0	1
ENSG00000188227	ZNF793	protein_coding	-0.868272	3.53372	3.85676	3.25573	4.33315e-05	0.000582229	0	1
ENSG00000183773	AIFM3	protein_coding	-1.08452	2.06305	2.66723	1.59173	4.39014e-05	0.000588798	0	1
ENSG00000197822	OCLN	protein_coding	-1.40882	4.09508	4.33741	3.43606	4.43304e-05	0.000592554	0	1
ENSG00000197776	KLHDC1	protein_coding	-0.666865	2.89309	3.36048	2.66913	4.44057e-05	0.000592554	0	1
ENSG00000227124	ZNF717	protein_coding	-0.522589	4.94128	5.29448	4.78035	4.50342e-05	0.000598695	0	1
ENSG00000259877	RP11-46C24.7	antisense	-0.780354	2.20546	2.74245	1.92224	4.53302e-05	0.000601848	0	1
ENSG00000140280	LYSMD2	protein_coding	-0.681096	3.95752	4.42684	3.71787	4.58892e-05	0.000605979	0	1
ENSG00000196981	WDR5B	protein_coding	-0.664444	4.11423	4.56853	3.88366	4.58953e-05	0.000605979	0	1
ENSG00000115271	GCA	protein_coding	-0.516329	4.97108	5.33219	4.80929	4.59168e-05	0.000605979	0	1
ENSG00000182885	ADGRG3	protein_coding	-1.00114	2.1437	2.74983	1.72399	4.6269e-05	0.000609852	0	1
ENSG00000170017	ALCAM	protein_coding	-0.644301	6.38513	6.79693	6.16657	4.64062e-05	0.000611106	0	1
ENSG00000197948	FCHSD1	protein_coding	-0.768636	4.75505	5.30275	4.45022	4.72983e-05	0.00062229	0	1
ENSG00000188522	FAM83G	protein_coding	-0.993488	3.33608	3.61937	2.99953	4.74377e-05	0.00062356	0	1
ENSG00000260565	CTD-2270P14.1	processed_transcript	-0.642049	5.02589	5.42051	4.81378	4.75977e-05	0.000625096	0	1
ENSG00000119509	INVS	protein_coding	-0.382392	5.18309	5.46089	5.0766	4.7828e-05	0.000627553	0	1
ENSG00000150782	IL18	protein_coding	-0.609832	4.81671	5.22664	4.61216	4.79957e-05	0.000629185	0	1
ENSG00000278897	AC020951.1	TEC	-0.827053	3.49977	4.08121	3.16834	4.80929e-05	0.000629713	0	1
ENSG00000179909	ZNF154	protein_coding	-0.827163	5.19847	5.75817	4.86107	4.8566e-05	0.000634943	0	1
ENSG00000008294	SPAG9	protein_coding	-0.284685	6.66447	6.87833	6.592	4.88799e-05	0.000638059	0	1
ENSG00000015568	RGPD5	protein_coding	-0.586672	5.2697	5.67437	5.07365	4.89234e-05	0.000638059	0	1
ENSG00000070882	OSBPL3	protein_coding	-0.445934	5.51288	5.82612	5.38194	4.89361e-05	0.000638059	0	1
ENSG00000101194	SLC17A9	protein_coding	-0.918881	6.41254	6.97333	6.02491	4.91898e-05	0.00064079	0	1
ENSG00000189195	BTBD8	protein_coding	-0.647041	3.7327	4.18994	3.51038	5.02542e-05	0.000651734	0	1
ENSG00000175265	GOLGA8A	protein_coding	-1.16207	6.62855	7.25307	6.06316	5.04732e-05	0.00065399	0	1
ENSG00000163281	GNPDA2	protein_coding	-0.482301	4.0146	4.34212	3.87686	5.138e-05	0.000664158	0	1
ENSG00000179542	SLITRK4	protein_coding	-2.08765	2.70785	2.72558	1.25742	5.1417e-05	0.000664158	0	1
ENSG00000182670	TTC3	protein_coding	-0.412609	7.86415	8.15904	7.74579	5.1594e-05	0.000664954	0	1
ENSG00000269226	RP11-722G7.1	protein_coding	-0.603047	1.82961	2.23789	1.64797	5.21329e-05	0.000669022	0	1
ENSG00000181031	RPH3AL	protein_coding	-1.09091	2.30642	2.86659	1.83623	5.21399e-05	0.000669022	0	1
ENSG00000129474	AJUBA	protein_coding	-1.18042	1.70488	2.37049	1.14832	5.2854e-05	0.000676988	0	1
ENSG00000188687	SLC4A5	protein_coding	-1.58015	2.63305	3.51888	1.62946	5.29142e-05	0.000677162	0	1
ENSG00000225205	AC093818.1	antisense	-0.976997	1.60096	2.11982	1.22285	5.32977e-05	0.00068087	0	1
ENSG00000041880	PARP3	protein_coding	-0.616047	3.59483	4.02636	3.39172	5.36298e-05	0.000684511	0	1
ENSG00000134698	AGO4	protein_coding	-0.568622	6.24349	6.62153	6.05929	5.37715e-05	0.000685717	0	1
ENSG00000156958	GALK2	protein_coding	-0.433839	5.32009	5.62106	5.19491	5.59524e-05	0.000707318	0	1
ENSG00000217128	FNIP1	protein_coding	-0.50223	6.84905	7.22361	6.68532	5.61023e-05	0.000708596	0	1
ENSG00000134755	DSC2	protein_coding	-2.18718	4.25565	4.17451	2.59915	5.66707e-05	0.000713913	0	1
ENSG00000109113	RAB34	protein_coding	-0.564524	4.72181	5.12454	4.53378	5.71277e-05	0.000719046	0	1
ENSG00000124596	OARD1	protein_coding	-0.387291	4.59741	4.87743	4.49067	5.84125e-05	0.000732046	0	1
ENSG00000126070	AGO3	protein_coding	-0.734739	6.39775	6.91655	6.11127	5.87938e-05	0.000735556	0	1
ENSG00000144852	NR1I2	protein_coding	-0.84513	2.55849	3.10269	2.23526	5.91035e-05	0.000738794	0	1
ENSG00000183018	SPNS2	protein_coding	-0.840639	5.80138	6.29002	5.47307	5.93284e-05	0.000740967	0	1
ENSG00000137767	SQRDL	protein_coding	-0.686412	4.52382	4.97694	4.27821	5.99283e-05	0.000747175	0	1
ENSG00000122223	CD244	protein_coding	-0.694851	4.82767	5.26677	4.58089	6.00363e-05	0.000747879	0	1
ENSG00000280205	RP11-504I13.2	TEC	-1.11442	2.12971	2.65577	1.65132	6.03286e-05	0.000750876	0	1
ENSG00000173530	TNFRSF10D	protein_coding	-0.851476	3.47282	4.02902	3.13344	6.05762e-05	0.000753313	0	1
ENSG00000215158	RP11-1023L17.1	transcribed_unprocessed_pseudogene	-0.584599	5.60741	6.02154	5.4075	6.09242e-05	0.000756346	0	1
ENSG00000023608	SNAPC1	protein_coding	-0.430632	3.83679	4.13258	3.72227	6.11224e-05	0.000758158	0	1
ENSG00000135622	SEMA4F	protein_coding	-0.983285	2.35795	2.93022	1.95143	6.1234e-05	0.000758895	0	1
ENSG00000091436	MAP3K20	protein_coding	-0.590157	6.25041	6.57527	6.07241	6.34453e-05	0.000782295	0	1
ENSG00000049089	COL9A2	protein_coding	-1.05349	2.75847	3.38378	2.2861	6.35914e-05	0.000782931	0	1
ENSG00000273084	RP11-1275H24.3	lincRNA	-0.782455	3.39742	3.91617	3.10258	6.36943e-05	0.000782931	0	1
ENSG00000133612	AGAP3	protein_coding	-0.533564	5.10578	5.48429	4.93229	6.42939e-05	0.000789407	0	1
ENSG00000107968	MAP3K8	protein_coding	-0.798985	4.55743	4.81307	4.31606	6.45309e-05	0.00079098	0	1
ENSG00000139597	N4BP2L1	protein_coding	-0.569964	4.76266	5.13776	4.57919	6.50392e-05	0.000796538	0	1
ENSG00000162711	NLRP3	protein_coding	-0.661687	4.88838	5.34199	4.64949	6.51557e-05	0.000797293	0	1
ENSG00000151353	TMEM18	protein_coding	-0.414064	4.77006	5.0642	4.65194	6.60118e-05	0.000805733	0	1
ENSG00000260188	CTA-331P3.1	antisense	-1.26934	2.49109	3.21033	1.82598	6.6102e-05	0.000806155	0	1
ENSG00000108848	LUC7L3	protein_coding	-0.568226	7.11887	7.51419	6.92841	6.65041e-05	0.00080959	0	1
ENSG00000260461	RP11-541N10.3	sense_overlapping	-0.867317	2.44059	2.99405	2.10007	6.65508e-05	0.00080959	0	1
ENSG00000174776	WDR49	protein_coding	-1.29976	3.8128	4.48562	3.11823	6.74139e-05	0.000818718	0	1
ENSG00000007944	MYLIP	protein_coding	-0.546838	5.50212	5.88295	5.32307	6.77293e-05	0.000821175	0	1
ENSG00000254535	PABPC4L	protein_coding	-2.43816	2.37869	2.37413	0.279083	6.94194e-05	0.000838866	0	1
ENSG00000122824	NUDT10	protein_coding	-1.38092	2.66303	2.96005	2.00853	6.96083e-05	0.000840449	0	1
ENSG00000232125	DYTN	protein_coding	-1.25309	1.93756	2.71331	1.27642	7.04496e-05	0.000847087	0	1
ENSG00000263142	RP11-156P1.1	transcribed_unprocessed_pseudogene	-1.28343	2.0329	2.49484	1.43047	7.10541e-05	0.000853648	0	1
ENSG00000162772	ATF3	protein_coding	-1.56541	3.70616	4.23365	2.7797	7.1844e-05	0.000862425	0	1
ENSG00000243406	RP11-64P12.2	transcribed_unprocessed_pseudogene	-0.728076	2.99286	3.49467	2.72421	7.31409e-05	0.000875821	0	1
ENSG00000132635	PCED1A	protein_coding	-0.689979	5.37335	5.8573	5.11286	7.39352e-05	0.000883875	0	1
ENSG00000177410	ZFAS1	antisense	-0.724724	6.65876	7.09159	6.39704	7.46571e-05	0.000891039	0	1
ENSG00000071073	MGAT4A	protein_coding	-0.787735	5.00869	5.48443	4.70725	7.52718e-05	0.000896901	0	1
ENSG00000214106	AC093726.6	antisense	-0.560144	4.51543	4.89457	4.33466	7.57548e-05	0.000901916	0	1
ENSG00000010626	LRRC23	protein_coding	-0.706148	2.5253	2.98634	2.28629	7.61886e-05	0.000905596	0	1
ENSG00000150401	DCUN1D2	protein_coding	-0.50583	3.78011	4.1358	3.62887	7.63775e-05	0.000906358	0	1
ENSG00000152520	PAN3	protein_coding	-0.477009	7.60939	7.93037	7.46581	7.65836e-05	0.000906501	0	1
ENSG00000273033	RP11-67L2.2	lincRNA	-0.647013	3.57479	4.0306	3.35043	7.65865e-05	0.000906501	0	1
ENSG00000142632	ARHGEF19	protein_coding	-0.701621	2.99442	3.48296	2.7449	7.66391e-05	0.000906501	0	1
ENSG00000253873	PCDHGA11	protein_coding	-1.25632	2.46819	3.14882	1.82064	7.67273e-05	0.000906806	0	1
ENSG00000250290	CTC-820M8.1	processed_pseudogene	-0.860761	1.4348	1.99385	1.10183	7.7007e-05	0.00090933	0	1
ENSG00000071967	CYBRD1	protein_coding	-0.692896	5.90966	6.37178	5.6532	7.75471e-05	0.000913521	0	1
ENSG00000279529	CTD-3222D19.8	antisense	-0.887485	2.23372	2.70865	1.90583	7.79047e-05	0.000916247	0	1
ENSG00000155849	ELMO1	protein_coding	-0.527202	7.90374	8.28419	7.72945	7.99041e-05	0.000935974	0	1
ENSG00000226711	FAM66C	antisense	-1.12093	1.99748	2.55198	1.49667	8.12901e-05	0.000949911	0	1
ENSG00000158352	SHROOM4	protein_coding	-1.34582	3.69317	4.29337	2.96914	8.13769e-05	0.000950161	0	1
ENSG00000128534	LSM8	protein_coding	-0.507096	5.26712	5.60281	5.11104	8.2349e-05	0.000959367	0	1
ENSG00000138829	FBN2	protein_coding	-1.09289	4.0636	4.40785	3.61837	8.30253e-05	0.000964754	0	1
ENSG00000261801	RP11-941F15.1	antisense	-0.901821	2.16775	2.7619	1.79778	8.47649e-05	0.000981827	0	1
ENSG00000163660	CCNL1	protein_coding	-0.596824	7.6565	8.08597	7.44494	8.50909e-05	0.00098325	0	1
ENSG00000146350	TBC1D32	protein_coding	-0.520055	4.42818	4.7705	4.26969	8.54425e-05	0.000986528	0	1
ENSG00000174099	MSRB3	protein_coding	-0.995531	6.77677	7.32065	6.33475	8.563e-05	0.000987908	0	1
ENSG00000147852	VLDLR	protein_coding	-1.71828	1.74576	2.0614	0.698127	8.61541e-05	0.000993165	0	1
ENSG00000144747	TMF1	protein_coding	-0.352037	6.47311	6.73254	6.37513	8.74515e-05	0.00100732	0	1
ENSG00000105737	GRIK5	protein_coding	-0.572977	4.77524	5.17822	4.58067	8.7779e-05	0.00101029	0	1
ENSG00000115339	GALNT3	protein_coding	-0.885605	3.77314	4.168	3.44858	8.81414e-05	0.00101206	0	1
ENSG00000203880	PCMTD2	protein_coding	-0.646568	5.75195	6.16844	5.52476	8.9875e-05	0.00102871	0	1
ENSG00000174791	RIN1	protein_coding	-1.07103	1.75237	2.12696	1.33701	9.01914e-05	0.00103152	0	1
ENSG00000068028	RASSF1	protein_coding	-0.450006	6.29794	6.61865	6.16065	9.051e-05	0.00103435	0	1
ENSG00000259583	RP11-66B24.4	antisense	-0.914679	2.19315	2.75585	1.82342	9.06857e-05	0.00103554	0	1
ENSG00000261971	RP11-473M20.7	antisense	-0.946221	3.25752	3.82953	2.85374	9.17609e-05	0.00104618	0	1
ENSG00000143951	WDPCP	protein_coding	-0.513438	4.67437	5.02788	4.51279	9.28744e-05	0.00105629	0	1
ENSG00000155428	TRIM74	protein_coding	-1.01729	2.2336	2.78316	1.80109	9.35606e-05	0.00106252	0	1
ENSG00000171714	ANO5	protein_coding	-1.54827	2.27054	2.34909	1.48478	9.43242e-05	0.00106784	0	1
ENSG00000184584	TMEM173	protein_coding	-0.620501	6.38584	6.81554	6.16407	9.66793e-05	0.00108858	0	1
ENSG00000214029	ZNF891	protein_coding	-0.654581	5.10863	5.54045	4.87372	9.93979e-05	0.00111659	0	1
ENSG00000177599	ZNF491	protein_coding	-0.62216	2.4491	2.85317	2.25437	9.97664e-05	0.00111987	0	1
ENSG00000147162	OGT	protein_coding	-0.635981	8.65307	9.08775	8.42411	9.99979e-05	0.0011216	0	1
ENSG00000074621	SLC24A1	protein_coding	-0.659482	4.17323	4.58617	3.94724	0.000101967	0.00114051	0	1
ENSG00000143702	CEP170	protein_coding	-0.423449	6.13136	6.42822	6.00682	0.000102041	0.00114051	0	1
ENSG00000127663	KDM4B	protein_coding	-0.428142	5.88017	6.18467	5.75272	0.000102077	0.00114051	0	1
ENSG00000237298	AC009948.3	antisense	-1.00303	5.86578	6.43087	5.40827	0.000102784	0.00114674	0	1
ENSG00000178385	PLEKHM3	protein_coding	-0.324154	5.42468	5.66166	5.33829	0.000102792	0.00114674	0	1
ENSG00000239827	SUGT1P3	transcribed_unprocessed_pseudogene	-0.834872	2.02454	2.56723	1.69872	0.000103019	0.00114751	0	1
ENSG00000197971	MBP	protein_coding	-0.357912	6.71373	6.97621	6.61323	0.000104105	0.00115694	0	1
ENSG00000277142	LINC00235	lincRNA	-1.10821	1.57577	2.01345	1.11055	0.000104437	0.00115974	0	1
ENSG00000101901	ALG13	protein_coding	-0.556895	5.44335	5.82728	5.25667	0.000104762	0.00116246	0	1
ENSG00000137960	GIPC2	protein_coding	-2.16425	2.62346	2.89808	0.833941	0.000105075	0.00116434	0	1
ENSG00000021762	OSBPL5	protein_coding	-0.482021	4.80009	5.1495	4.64707	0.000105656	0.00116907	0	1
ENSG00000181381	DDX60L	protein_coding	-0.720472	5.92723	6.40844	5.64982	0.000105679	0.00116907	0	1
ENSG00000137843	PAK6	protein_coding	-1.09474	1.66277	2.19291	1.18633	0.00010698	0.00118166	0	1
ENSG00000248124	RP11-645C24.3	transcribed_unprocessed_pseudogene	-0.669586	4.25564	4.70943	4.01193	0.000107122	0.00118233	0	1
ENSG00000133460	SLC2A11	protein_coding	-0.842858	2.89527	3.39355	2.57155	0.000107387	0.0011839	0	1
ENSG00000155016	CYP2U1	protein_coding	-0.858727	4.0584	4.59796	3.702	0.000107428	0.0011839	0	1
ENSG00000118482	PHF3	protein_coding	-0.409835	7.86736	8.17035	7.7444	0.000108935	0.00119688	0	1
ENSG00000064012	CASP8	protein_coding	-0.473227	5.8078	6.10339	5.6705	0.00010924	0.00119933	0	1
ENSG00000113070	HBEGF	protein_coding	-1.45378	2.26843	2.74456	1.468	0.000112499	0.00123138	0	1
ENSG00000245937	CTC-228N24.3	lincRNA	-0.723047	4.29816	4.81558	4.01343	0.000113192	0.00123683	0	1
ENSG00000144504	ANKMY1	protein_coding	-0.528005	5.20979	5.58405	5.03497	0.000113252	0.00123683	0	1
ENSG00000117360	PRPF3	protein_coding	-0.403457	6.00824	6.29089	5.89209	0.000113409	0.00123762	0	1
ENSG00000274828	RP11-567M16.6	lincRNA	-0.846849	1.92431	2.41757	1.6049	0.000114276	0.00124614	0	1
ENSG00000134480	CCNH	protein_coding	-0.485966	5.78776	6.14656	5.6292	0.000115508	0.00125581	0	1
ENSG00000203799	CCDC162P	transcribed_unitary_pseudogene	-1.3279	1.71528	2.34693	1.0102	0.00011583	0.00125673	0	1
ENSG00000171150	SOCS5	protein_coding	-0.401847	5.20137	5.49851	5.08205	0.000115853	0.00125673	0	1
ENSG00000198075	SULT1C4	protein_coding	-1.07984	2.7996	3.48275	2.27282	0.000116237	0.00125902	0	1
ENSG00000215252	GOLGA8B	protein_coding	-1.06144	6.75697	7.38946	6.23471	0.000118709	0.00127761	0	1
ENSG00000083828	ZNF586	protein_coding	-0.382702	4.79183	5.07072	4.68254	0.000119211	0.00128072	0	1
ENSG00000280028	RP11-118E18.1	TEC	-0.841117	2.78614	3.22084	2.47962	0.000119655	0.00128359	0	1
ENSG00000075651	PLD1	protein_coding	-0.886365	5.25886	5.5787	4.93725	0.000120806	0.00129404	0	1
ENSG00000197301	RP11-366L20.2	antisense	-0.995385	3.01932	3.59236	2.58018	0.000121504	0.00130055	0	1
ENSG00000151746	BICD1	protein_coding	-0.548423	5.58489	5.9558	5.40345	0.000122456	0.00130785	0	1
ENSG00000185187	SIGIRR	protein_coding	-0.489205	4.5192	4.86528	4.36587	0.000123886	0.00132021	0	1
ENSG00000158158	CNNM4	protein_coding	-0.365596	4.97151	5.23118	4.87089	0.000124116	0.00132072	0	1
ENSG00000162881	OXER1	protein_coding	-0.796949	1.72438	2.22359	1.43037	0.000126695	0.00134423	0	1
ENSG00000153291	SLC25A27	protein_coding	-1.59144	2.12327	1.97069	1.3234	0.000127676	0.00135168	0	1
ENSG00000255587	RAB44	protein_coding	-0.960261	6.05376	6.5499	5.63668	0.000128307	0.00135637	0	1
ENSG00000184307	ZDHHC23	protein_coding	-0.568353	4.1347	4.52169	3.9471	0.00012864	0.00135891	0	1
ENSG00000283674	RP11-419I17.1	processed_transcript	-0.982313	4.3856	4.99297	3.92834	0.000129555	0.00136608	0	1
ENSG00000226137	BAIAP2-AS1	lincRNA	-0.676395	4.68212	5.08249	4.44508	0.000130095	0.00137029	0	1
ENSG00000261770	CTC-459F4.1	lincRNA	-0.873266	2.24848	2.72857	1.91369	0.000130733	0.00137601	0	1
ENSG00000259891	CTA-204B4.2	antisense	-0.885038	2.44146	2.96793	2.08633	0.00013144	0.00138246	0	1
ENSG00000196757	ZNF700	protein_coding	-0.506092	4.96296	5.32494	4.79756	0.000131568	0.00138279	0	1
ENSG00000273759	RP4-563E14.1	lincRNA	-0.651983	1.78388	2.21454	1.57007	0.000132321	0.00138804	0	1
ENSG00000158163	DZIP1L	protein_coding	-0.94639	2.92513	3.36561	2.5505	0.000132354	0.00138804	0	1
ENSG00000134324	LPIN1	protein_coding	-0.556439	6.5138	6.86289	6.33435	0.000135129	0.00141205	0	1
ENSG00000149328	GLB1L2	protein_coding	-1.25441	3.20877	3.41112	2.65647	0.000136369	0.00142396	0	1
ENSG00000135686	KLHL36	protein_coding	-0.323581	5.8031	6.03544	5.71705	0.000137012	0.00142865	0	1
ENSG00000146242	TPBG	protein_coding	-1.50438	3.05756	3.25135	2.24915	0.00013722	0.00142876	0	1
ENSG00000084110	HAL	protein_coding	-1.11712	3.71828	4.24634	3.18771	0.000138473	0.00144077	0	1
ENSG00000087253	LPCAT2	protein_coding	-0.56374	5.42366	5.82501	5.22735	0.000139225	0.00144549	0	1
ENSG00000172932	ANKRD13D	protein_coding	-0.756937	5.96026	6.45276	5.65819	0.000139379	0.00144568	0	1
ENSG00000083535	PIBF1	protein_coding	-0.44097	5.09832	5.41991	4.96176	0.000139601	0.00144629	0	1
ENSG00000100033	PRODH	protein_coding	-1.13932	2.98141	3.59278	2.41768	0.000140381	0.00145228	0	1
ENSG00000213930	GALT	protein_coding	-0.48428	3.85333	4.17631	3.71254	0.000140724	0.00145275	0	1
ENSG00000196954	CASP4	protein_coding	-0.581287	5.61459	5.98897	5.41928	0.00014117	0.00145528	0	1
ENSG00000115084	SLC35F5	protein_coding	-0.354756	5.74564	6.00987	5.64466	0.000143319	0.00147221	0	1
ENSG00000165494	PCF11	protein_coding	-0.297593	7.56155	7.78821	7.48154	0.000143424	0.00147225	0	1
ENSG00000164929	BAALC	protein_coding	-1.1366	4.57589	4.91761	4.0713	0.000143631	0.00147229	0	1
ENSG00000236778	RP11-550E22.3	antisense	-0.897578	2.3766	2.95948	1.99717	0.000143771	0.00147269	0	1
ENSG00000236194	AC003104.1	sense_intronic	-0.811899	2.707	3.21192	2.39216	0.000144197	0.00147555	0	1
ENSG00000178623	GPR35	protein_coding	-0.963978	2.17942	2.76133	1.7609	0.000145884	0.00148925	0	1
ENSG00000198046	ZNF667	protein_coding	-0.699538	4.78541	5.13876	4.54953	0.000145909	0.00148925	0	1
ENSG00000279253	RP4-614O4.13	TEC	-0.773367	1.7778	2.23936	1.50125	0.000146105	0.00148925	0	1
ENSG00000213516	RBMXL1	protein_coding	-0.342944	4.77605	5.03042	4.68122	0.00014778	0.0014996	0	1
ENSG00000225648	SBDSP	transcribed_unprocessed_pseudogene	-0.514936	3.02337	3.39702	2.86657	0.000147844	0.0014996	0	1
ENSG00000117020	AKT3	protein_coding	-0.701025	5.91258	6.37001	5.64524	0.000148206	0.00150222	0	1
ENSG00000085465	OVGP1	protein_coding	-1.15237	1.27267	1.79923	0.737504	0.000152485	0.00153702	0	1
ENSG00000204588	AC013268.5	lincRNA	-1.41205	2.02337	2.43879	1.26994	0.00015276	0.00153726	0	1
ENSG00000112701	SENP6	protein_coding	-0.359548	7.26604	7.53508	7.16215	0.000152785	0.00153726	0	1
ENSG00000170571	EMB	protein_coding	-0.623413	7.04523	7.45371	6.82305	0.000153151	0.00153946	0	1
ENSG00000244476	ERVFRD-1	protein_coding	-1.84103	0.937838	2.02649	-0.525181	0.000153995	0.00154687	0	1
ENSG00000251364	CTD-2516F10.2	antisense	-1.21954	1.36186	2.0481	0.723936	0.000154549	0.00155029	0	1
ENSG00000148634	HERC4	protein_coding	-0.375423	6.14932	6.4178	6.04208	0.000155311	0.00155686	0	1
ENSG00000064547	LPAR2	protein_coding	-0.693701	3.07053	3.55514	2.81401	0.000159967	0.00159802	0	1
ENSG00000111144	LTA4H	protein_coding	-0.471796	7.03786	7.36326	6.88998	0.000160381	0.00160031	0	1
ENSG00000169026	MFSD7	protein_coding	-0.768822	2.3525	2.8441	2.06608	0.00016079	0.00160294	0	1
ENSG00000183054	RGPD6	protein_coding	-0.560908	5.24582	5.63259	5.05348	0.000161704	0.00161094	0	1
ENSG00000160013	PTGIR	protein_coding	-0.917737	3.2824	3.80355	2.89451	0.000161983	0.00161182	0	1
ENSG00000196876	SCN8A	protein_coding	-1.3064	2.17193	2.80204	1.46051	0.000162014	0.00161182	0	1
ENSG00000160062	ZBTB8A	protein_coding	-0.611243	4.57052	4.98245	4.3549	0.000162306	0.00161362	0	1
ENSG00000275481	RP11-474P2.6	lincRNA	-0.827867	2.97207	3.37109	2.67419	0.000162598	0.00161541	0	1
ENSG00000272316	XXbac-BPGBPG55C20.2	lincRNA	-0.615941	3.86402	4.30999	3.64231	0.000166398	0.0016458	0	1
ENSG00000069966	GNB5	protein_coding	-0.479068	4.85687	5.15861	4.7149	0.000166534	0.0016458	0	1
ENSG00000198363	ASPH	protein_coding	-0.417911	6.63873	6.93658	6.51283	0.000166563	0.0016458	0	1
ENSG00000004139	SARM1	protein_coding	-0.563801	5.30875	5.68902	5.11678	0.000166766	0.00164668	0	1
ENSG00000162971	TYW5	protein_coding	-0.490151	4.22367	4.56836	4.07062	0.000166896	0.00164685	0	1
ENSG00000114739	ACVR2B	protein_coding	-0.621641	5.32421	5.72976	5.10282	0.000167097	0.00164738	0	1
ENSG00000032219	ARID4A	protein_coding	-0.380466	6.01539	6.28922	5.90548	0.000167388	0.00164738	0	1
ENSG00000107566	ERLIN1	protein_coding	-0.490023	6.79581	7.13315	6.63909	0.000167404	0.00164738	0	1
ENSG00000079335	CDC14A	protein_coding	-0.413801	5.19717	5.47202	5.07943	0.000168174	0.00165161	0	1
ENSG00000132849	PATJ	protein_coding	-0.634178	4.44765	4.86858	4.22095	0.000168688	0.00165442	0	1
ENSG00000166783	KIAA0430	protein_coding	-0.56178	6.51134	6.84078	6.33319	0.000170241	0.0016671	0	1
ENSG00000154277	UCHL1	protein_coding	-1.61403	3.40031	3.24404	2.52464	0.000171771	0.00167673	0	1
ENSG00000164327	RICTOR	protein_coding	-0.431155	6.98566	7.28712	6.85507	0.000172057	0.00167804	0	1
ENSG00000111058	ACSS3	protein_coding	-2.36472	1.96446	1.21505	0.11723	0.000172137	0.00167804	0	1
ENSG00000139117	CPNE8	protein_coding	-0.467192	5.04083	5.37563	4.89209	0.000173961	0.00168975	0	1
ENSG00000124813	RUNX2	protein_coding	-0.896746	6.21781	6.58668	5.86695	0.000174036	0.00168975	0	1
ENSG00000180573	HIST1H2AC	protein_coding	-1.42518	4.28936	3.87854	3.70524	0.000174456	0.00169157	0	1
ENSG00000222724	RNU2-63P	snRNA	-1.11565	2.86327	3.39589	2.33198	0.000175043	0.00169396	0	1
ENSG00000163867	ZMYM6	protein_coding	-0.390776	5.46727	5.7521	5.35196	0.000175053	0.00169396	0	1
ENSG00000229473	RP11-2P5.4	processed_pseudogene	-0.819885	2.34308	2.90975	2.00403	0.00017706	0.00171111	0	1
ENSG00000130812	ANGPTL6	protein_coding	-0.875615	2.56888	3.15996	2.19129	0.000177838	0.00171497	0	1
ENSG00000196646	ZNF136	protein_coding	-0.555289	3.47572	3.80573	3.31254	0.000177932	0.00171497	0	1
ENSG00000274964	RP11-817I4.1	sense_intronic	-0.658406	1.73344	2.17371	1.51316	0.000179011	0.00172423	0	1
ENSG00000226200	RP11-50E11.3	antisense	-0.698256	3.82138	4.29137	3.55953	0.000179374	0.00172658	0	1
ENSG00000163013	FBXO41	protein_coding	-0.528663	5.7656	6.13983	5.58642	0.000181172	0.00173583	0	1
ENSG00000257800	RP11-287D1.1	processed_pseudogene	-0.726225	2.46233	2.89475	2.20824	0.000184133	0.00176072	0	1
ENSG00000114735	HEMK1	protein_coding	-0.542133	5.76745	6.1308	5.58662	0.000185179	0.00176723	0	1
ENSG00000238917	SNORD10	snoRNA	-1.32431	6.10291	6.7656	5.32046	0.000186337	0.00177595	0	1
ENSG00000122707	RECK	protein_coding	-0.529912	3.80368	4.17389	3.6341	0.000188921	0.00179411	0	1
ENSG00000163659	TIPARP	protein_coding	-0.775328	5.67754	5.99826	5.40803	0.000189627	0.00179898	0	1
ENSG00000152926	ZNF117	protein_coding	-0.7846	5.02889	5.33889	4.75787	0.000189745	0.00179898	0	1
ENSG00000158482	CTD-2547E10.4	unprocessed_pseudogene	-0.830606	1.36207	1.90341	1.03117	0.000190359	0.00180266	0	1
ENSG00000197054	ZNF763	protein_coding	-1.06165	1.6723	2.25261	1.17352	0.000190693	0.00180327	0	1
ENSG00000123570	RAB9B	protein_coding	-0.710821	2.7858	3.25735	2.52488	0.000191554	0.00180788	0	1
ENSG00000143507	DUSP10	protein_coding	-0.840227	5.15826	5.61503	4.8151	0.000192927	0.00181736	0	1
ENSG00000197321	SVIL	protein_coding	-0.748834	5.65853	6.13036	5.36059	0.000194573	0.00183053	0	1
ENSG00000060558	GNA15	protein_coding	-0.387315	6.89973	7.15517	6.79238	0.000194764	0.00183104	0	1
ENSG00000273108	RP11-416N2.4	antisense	-1.14446	1.43576	2.17545	0.830388	0.000195917	0.0018395	0	1
ENSG00000138134	STAMBPL1	protein_coding	-0.577874	4.13586	4.50241	3.94693	0.000196172	0.00184069	0	1
ENSG00000197375	SLC22A5	protein_coding	-0.673604	4.44823	4.9031	4.194	0.000197507	0.00184997	0	1
ENSG00000174953	DHX36	protein_coding	-0.475143	6.08077	6.40385	5.93143	0.000197958	0.00185148	0	1
ENSG00000114120	SLC25A36	protein_coding	-0.521214	6.74071	7.10763	6.56473	0.000198652	0.00185677	0	1
ENSG00000130147	SH3BP4	protein_coding	-0.705866	4.92069	5.40324	4.64088	0.000199172	0.00186043	0	1
ENSG00000083799	CYLD	protein_coding	-0.53301	6.25674	6.62494	6.07661	0.000199722	0.00186319	0	1
ENSG00000284773	RP11-244H3.5	protein_coding	-0.768427	1.55453	1.95327	1.29228	0.000199724	0.00186319	0	1
ENSG00000134242	PTPN22	protein_coding	-0.528059	4.63731	5.01714	4.45789	0.000201284	0.00187654	0	1
ENSG00000164116	GUCY1A3	protein_coding	-0.743245	6.5941	7.0751	6.29502	0.000202986	0.00188375	0	1
ENSG00000224536	RP11-134G8.7	antisense	-0.687004	2.34636	2.82581	2.09652	0.000203011	0.00188375	0	1
ENSG00000259834	RP11-284N8.3	lincRNA	-0.838617	3.95183	4.52429	3.58294	0.000203095	0.00188375	0	1
ENSG00000167380	ZNF226	protein_coding	-0.660279	4.17587	4.58574	3.94107	0.00020394	0.00188837	0	1
ENSG00000164830	OXR1	protein_coding	-0.37624	5.8317	6.10919	5.72089	0.000204101	0.00188837	0	1
ENSG00000186104	CYP2R1	protein_coding	-0.525111	3.19006	3.55544	3.02833	0.000205911	0.00190258	0	1
ENSG00000159842	ABR	protein_coding	-0.520169	5.59677	5.95406	5.42396	0.000207804	0.00191642	0	1
ENSG00000110848	CD69	protein_coding	-1.19022	6.36696	6.8763	5.74745	0.000209134	0.00192746	0	1
ENSG00000081041	CXCL2	protein_coding	-1.19475	4.12358	4.77638	3.4684	0.000210198	0.00193604	0	1
ENSG00000089060	SLC8B1	protein_coding	-0.55055	5.36195	5.72442	5.17723	0.000210731	0.00193971	0	1
ENSG00000227354	RP11-30E17.3	antisense	-0.921514	1.29552	1.88632	0.897902	0.000210957	0.00194057	0	1
ENSG00000080200	CRYBG3	protein_coding	-0.788077	4.95105	5.42282	4.63139	0.000211212	0.00194128	0	1
ENSG00000229153	AC092214.10	antisense	-1.02029	2.915	3.53669	2.42581	0.000211436	0.00194128	0	1
ENSG00000153246	PLA2R1	protein_coding	-1.61099	2.59761	2.7261	1.63583	0.000212437	0.00194801	0	1
ENSG00000188372	ZP3	protein_coding	-0.712	2.79202	3.25281	2.53266	0.000213983	0.00195848	0	1
ENSG00000136231	IGF2BP3	protein_coding	-0.948637	2.85575	3.46672	2.42216	0.00021415	0.00195877	0	1
ENSG00000188707	ZBED6CL	protein_coding	-0.540069	3.93927	4.30589	3.76468	0.000214452	0.0019603	0	1
ENSG00000015153	YAF2	protein_coding	-0.419008	5.25556	5.55941	5.12706	0.000215614	0.0019672	0	1
ENSG00000186470	BTN3A2	protein_coding	-0.860581	4.88377	5.37426	4.51711	0.000216072	0.00196891	0	1
ENSG00000124406	ATP8A1	protein_coding	-0.561893	7.07697	7.46507	6.8801	0.00021676	0.00197366	0	1
ENSG00000221817	RP11-137L10.6	processed_transcript	-0.789985	3.21345	3.6991	2.90426	0.000217045	0.00197406	0	1
ENSG00000156313	RPGR	protein_coding	-0.574043	4.29041	4.64294	4.10373	0.000218077	0.00198097	0	1
ENSG00000158987	RAPGEF6	protein_coding	-0.445961	6.42697	6.71894	6.29372	0.000218906	0.00198642	0	1
ENSG00000186814	ZSCAN30	protein_coding	-0.531785	4.70022	5.06116	4.52308	0.000224138	0.00202968	0	1
ENSG00000277687	RP11-427L15.2	sense_intronic	-0.65886	2.0496	2.49406	1.82203	0.000225959	0.00204235	0	1
ENSG00000255517	CTD-3074O7.5	antisense	-0.754723	1.45071	1.90829	1.18043	0.000226442	0.00204544	0	1
ENSG00000171016	PYGO1	protein_coding	-2.38467	1.84662	1.56035	-0.246528	0.000227435	0.00205314	0	1
ENSG00000140367	UBE2Q2	protein_coding	-0.578088	5.1525	5.53083	4.95267	0.00022902	0.00206616	0	1
ENSG00000104043	ATP8B4	protein_coding	-1.10459	7.6844	8.22209	7.12715	0.000229651	0.00206928	0	1
ENSG00000258701	RP11-477I4.3	lincRNA	-0.963993	2.23638	2.77152	1.81596	0.000233469	0.00209978	0	1
ENSG00000124613	ZNF391	protein_coding	-0.669791	3.48305	3.90337	3.24639	0.000233818	0.00210161	0	1
ENSG00000206120	EGFEM1P	transcribed_unitary_pseudogene	-1.094	4.2944	4.80668	3.75832	0.000234716	0.00210741	0	1
ENSG00000131242	RAB11FIP4	protein_coding	-0.887878	3.9693	4.34892	3.62284	0.000234753	0.00210741	0	1
ENSG00000226479	TMEM185B	protein_coding	-0.318927	4.65007	4.88538	4.56444	0.000235422	0.00211211	0	1
ENSG00000240303	ACAD11	protein_coding	-0.590223	4.5533	4.92369	4.35283	0.000235598	0.00211238	0	1
ENSG00000281005	LINC00921	lincRNA	-0.645266	3.03392	3.46197	2.80936	0.000235872	0.00211354	0	1
ENSG00000232587	EEF1AL1	processed_pseudogene	-0.77605	3.51169	3.93614	3.22107	0.000239415	0.00213737	0	1
ENSG00000279759	CTC-425O23.5	TEC	-0.807677	2.90953	3.43365	2.58055	0.000243014	0.00216684	0	1
ENSG00000175352	NRIP3	protein_coding	-1.19952	2.36325	2.58419	1.83436	0.000244723	0.0021794	0	1
ENSG00000227191	TRGC2	TR_C_gene	-1.07019	2.09925	2.4676	1.63812	0.000245717	0.00218424	0	1
ENSG00000215374	RP11-1195F20.2	lincRNA	-0.982154	2.06104	2.7006	1.59892	0.00024604	0.00218501	0	1
ENSG00000129204	USP6	protein_coding	-1.92841	3.44523	4.37503	1.73617	0.000251004	0.00222307	0	1
ENSG00000231752	EMBP1	transcribed_unprocessed_pseudogene	-0.651908	3.22431	3.62606	3.00154	0.000252474	0.00223336	0	1
ENSG00000254682	RP11-660L16.2	antisense	-0.975278	1.50394	1.89482	1.11532	0.000253909	0.0022447	0	1
ENSG00000178694	NSUN3	protein_coding	-0.38909	4.47803	4.75937	4.36524	0.000254481	0.00224838	0	1
ENSG00000183935	RP11-392P7.3	transcribed_processed_pseudogene	-0.676566	3.45852	3.89617	3.21299	0.000254879	0.00225052	0	1
ENSG00000263244	RP11-473I1.9	3prime_overlapping_ncRNA	-0.419671	7.53415	7.84204	7.40286	0.00025547	0.00225437	0	1
ENSG00000135205	CCDC146	protein_coding	-0.770384	2.8774	3.33051	2.58715	0.000256964	0.0022648	0	1
ENSG00000180626	ZNF594	protein_coding	-0.672016	4.55307	4.99325	4.29838	0.000258279	0.00227502	0	1
ENSG00000103150	MLYCD	protein_coding	-0.370506	5.59515	5.86495	5.48708	0.000259951	0.00228836	0	1
ENSG00000181754	AMIGO1	protein_coding	-0.893314	2.28669	2.79861	1.91445	0.000260589	0.00229258	0	1
ENSG00000138380	CARF	protein_coding	-0.563002	4.40186	4.79114	4.20643	0.000261581	0.00229526	0	1
ENSG00000106404	CLDN15	protein_coding	-0.691543	4.48787	4.93969	4.22104	0.000263216	0.00230314	0	1
ENSG00000118263	KLF7	protein_coding	-0.569041	5.19037	5.5953	4.98493	0.00026675	0.00232845	0	1
ENSG00000117519	CNN3	protein_coding	-1.18049	3.45337	3.43187	2.98801	0.00026773	0.0023342	0	1
ENSG00000149231	CCDC82	protein_coding	-0.391195	5.26839	5.54811	5.15251	0.000269669	0.00234969	0	1
ENSG00000267322	SCARNA17	antisense	-0.529538	5.30389	5.63136	5.13397	0.000271913	0.00236584	0	1
ENSG00000166432	ZMAT1	protein_coding	-0.830389	5.33009	5.88854	4.9555	0.00027495	0.00238712	0	1
ENSG00000244480	AC005154.7	transcribed_processed_pseudogene	-1.03452	1.54877	2.19543	1.04017	0.000276765	0.00240144	0	1
ENSG00000139278	GLIPR1	protein_coding	-0.938321	6.12794	6.64959	5.69459	0.000280164	0.00242658	0	1
ENSG00000173559	NABP1	protein_coding	-0.783519	5.52723	6.02541	5.1958	0.000280773	0.00242896	0	1
ENSG00000213366	GSTM2	protein_coding	-0.942457	4.50822	5.02813	4.07666	0.000282315	0.0024394	0	1
ENSG00000174842	GLMN	protein_coding	-0.483931	3.80556	4.14975	3.6542	0.000283598	0.0024468	0	1
ENSG00000279555	RP11-426D19.1	TEC	-0.833352	4.35934	4.76841	4.02801	0.000283992	0.00244806	0	1
ENSG00000158079	PTPDC1	protein_coding	-0.730984	3.06564	3.52766	2.78931	0.00028544	0.00245763	0	1
ENSG00000154134	ROBO3	protein_coding	-0.756716	4.03999	4.56393	3.72268	0.000286178	0.00246018	0	1
ENSG00000101276	SLC52A3	protein_coding	-2.02067	1.8282	2.4716	0.109744	0.000286307	0.00246018	0	1
ENSG00000164331	ANKRA2	protein_coding	-0.468751	3.24293	3.58765	3.10121	0.000286414	0.00246018	0	1
ENSG00000230453	ANKRD18B	protein_coding	-2.73927	2.20282	1.65965	-0.404843	0.000290553	0.00249131	0	1
ENSG00000180758	GPR157	protein_coding	-0.817311	2.5629	3.01719	2.24592	0.000292249	0.00250438	0	1
ENSG00000146285	SCML4	protein_coding	-1.01588	3.04383	3.66977	2.54219	0.000295192	0.00252662	0	1
ENSG00000188825	CTD-3014M21.4	lincRNA	-0.849972	1.56022	2.10046	1.21184	0.000296857	0.00253788	0	1
ENSG00000197766	CFD	protein_coding	-1.27243	5.64302	6.24908	4.89721	0.000298838	0.0025533	0	1
ENSG00000148498	PARD3	protein_coding	-1.24949	4.03041	4.09933	3.46408	0.000299167	0.00255461	0	1
ENSG00000134744	ZCCHC11	protein_coding	-0.373043	6.6096	6.88666	6.49764	0.000299934	0.00255966	0	1
ENSG00000126870	WDR60	protein_coding	-0.442904	5.01096	5.3156	4.87393	0.000301521	0.00257018	0	1
ENSG00000232593	RP11-258C19.5	protein_coding	-0.696406	4.59032	5.07538	4.30886	0.000302137	0.00257392	0	1
ENSG00000142583	SLC2A5	protein_coding	-0.844447	5.91531	6.49732	5.52305	0.000302378	0.00257446	0	1
ENSG00000115041	KCNIP3	protein_coding	-1.25019	1.64941	2.38996	0.929396	0.000303187	0.00257757	0	1
ENSG00000167972	ABCA3	protein_coding	-0.804289	3.89069	4.33222	3.57075	0.00030323	0.00257757	0	1
ENSG00000276644	DACH1	protein_coding	-0.636687	4.98693	5.41673	4.74613	0.000303275	0.00257757	0	1
ENSG00000037042	TUBG2	protein_coding	-0.758735	2.30433	2.76367	2.01859	0.000303817	0.00258067	0	1
ENSG00000159322	ADPGK	protein_coding	-0.420029	6.32843	6.63353	6.19654	0.000307813	0.00261156	0	1
ENSG00000268205	CTC-444N24.11	lincRNA	-0.43008	5.83264	6.14916	5.69505	0.000308664	0.00261725	0	1
ENSG00000150527	MIA2	protein_coding	-0.349663	5.36267	5.62189	5.26133	0.0003103	0.00262958	0	1
ENSG00000261474	RP11-452L6.1	lincRNA	-0.876088	1.741	2.3453	1.34752	0.000312131	0.00263867	0	1
ENSG00000198707	CEP290	protein_coding	-0.546308	5.85545	6.23682	5.66273	0.00031228	0.00263867	0	1
ENSG00000125740	FOSB	protein_coding	-1.06928	6.70257	7.1169	6.19417	0.000314516	0.00265253	0	1
ENSG00000205133	TRIQK	protein_coding	-0.631208	4.59787	4.92731	4.38806	0.000315475	0.00265793	0	1
ENSG00000267002	RP11-242D8.1	lincRNA	-0.513672	4.80963	5.17523	4.63405	0.000315862	0.00265811	0	1
ENSG00000228065	RP11-222A11.1	lincRNA	-0.782647	3.8115	4.27526	3.49761	0.000316724	0.0026592	0	1
ENSG00000246596	RP11-1277A3.2	transcribed_unprocessed_pseudogene	-0.780122	3.60555	4.11575	3.28167	0.00031728	0.00266233	0	1
ENSG00000184271	POU6F1	protein_coding	-0.829494	1.91804	2.43488	1.58434	0.000318497	0.00267052	0	1
ENSG00000269044	CTC-429P9.3	sense_intronic	-0.518871	2.86426	3.23411	2.70119	0.000319062	0.00267111	0	1
ENSG00000119138	KLF9	protein_coding	-1.06031	5.02006	5.23276	4.57486	0.000324913	0.00271511	0	1
ENSG00000151131	C12orf45	protein_coding	-0.658547	5.97368	6.42801	5.71456	0.000325066	0.00271511	0	1
ENSG00000279089	RP11-481C4.2	TEC	-0.646242	3.51021	3.91588	3.28241	0.000326628	0.00272659	0	1
ENSG00000233236	AP001171.1	lincRNA	-0.892891	2.61069	3.0803	2.23807	0.000327167	0.00272953	0	1
ENSG00000279814	RP11-399K21.12	TEC	-0.930036	2.87732	3.46806	2.44467	0.000328302	0.00273742	0	1
ENSG00000146676	PURB	protein_coding	-0.32491	6.64068	6.88357	6.54842	0.000331206	0.00275373	0	1
ENSG00000176390	CRLF3	protein_coding	-0.357689	5.6785	5.92458	5.57856	0.0003351	0.0027836	0	1
ENSG00000236287	ZBED5	protein_coding	-0.484758	5.6011	5.95206	5.43757	0.000336921	0.00279325	0	1
ENSG00000143772	ITPKB	protein_coding	-0.365305	6.53476	6.76048	6.43826	0.000337713	0.00279822	0	1
ENSG00000219626	FAM228B	protein_coding	-0.620204	3.87888	4.30084	3.65352	0.000339202	0.00280736	0	1
ENSG00000224227	OR2L1P	transcribed_unprocessed_pseudogene	-1.20606	1.17405	1.91755	0.483788	0.000339495	0.00280818	0	1
ENSG00000121413	ZSCAN18	protein_coding	-0.503929	4.8195	5.0866	4.67381	0.000341533	0.00282022	0	1
ENSG00000238083	LRRC37A2	protein_coding	-0.981585	4.53715	4.97695	4.09124	0.000344708	0.00284159	0	1
ENSG00000150938	CRIM1	protein_coding	-0.887818	5.0869	5.63528	4.67372	0.000346261	0.00285149	0	1
ENSG00000232931	AC008268.3	lincRNA	-0.888335	4.50411	5.10988	4.07669	0.000347479	0.00285795	0	1
ENSG00000175066	GK5	protein_coding	-0.495957	4.64261	4.96145	4.48608	0.000348673	0.0028629	0	1
ENSG00000157259	GATAD1	protein_coding	-0.395167	5.26048	5.55895	5.13686	0.000350909	0.00287801	0	1
ENSG00000242607	RPS3AP34	processed_pseudogene	-1.07267	1.64024	2.22909	1.1106	0.000351811	0.00288306	0	1
ENSG00000228649	AC005682.5	processed_transcript	-0.870717	3.75516	4.30272	3.36232	0.000353959	0.00289811	0	1
ENSG00000136378	ADAMTS7	protein_coding	-1.63751	1.70088	2.28189	0.53251	0.000357366	0.00292272	0	1
ENSG00000183666	RP11-823P9.1	transcribed_unprocessed_pseudogene	-0.580918	4.92253	5.28056	4.72201	0.000363692	0.00296111	0	1
ENSG00000168264	IRF2BP2	protein_coding	-0.322978	8.27234	8.50908	8.18235	0.000365122	0.00296777	0	1
ENSG00000273344	RP11-5C23.3	lincRNA	-0.521115	3.56189	3.8882	3.40398	0.000366411	0.00297658	0	1
ENSG00000069020	MAST4	protein_coding	-0.560399	6.80051	7.18895	6.59817	0.000371305	0.00301128	0	1
ENSG00000254860	TMEM9B-AS1	antisense	-0.957679	1.82251	2.48039	1.35985	0.000372342	0.003018	0	1
ENSG00000196605	ZNF846	protein_coding	-0.558659	2.99763	3.34959	2.82341	0.000374136	0.00302585	0	1
ENSG00000162836	ACP6	protein_coding	-0.612994	4.64276	5.06921	4.41147	0.000374143	0.00302585	0	1
ENSG00000169914	OTUD3	protein_coding	-0.452265	4.81272	5.12332	4.6703	0.000376442	0.00304105	0	1
ENSG00000072858	SIDT1	protein_coding	-0.735321	3.92201	4.39782	3.62517	0.000378535	0.00305499	0	1
ENSG00000120071	KANSL1	protein_coding	-0.801276	6.73643	7.10634	6.42199	0.000383285	0.00308695	0	1
ENSG00000214530	STARD10	protein_coding	-0.703834	2.47963	2.94763	2.21606	0.000383398	0.00308695	0	1
ENSG00000136936	XPA	protein_coding	-0.517019	3.73438	4.10132	3.56354	0.000383793	0.00308842	0	1
ENSG00000198131	ZNF544	protein_coding	-0.325259	5.09372	5.32097	5.00623	0.000385121	0.00309739	0	1
ENSG00000238741	SCARNA7	scaRNA	-0.679072	8.06988	8.50694	7.80309	0.000387527	0.00311242	0	1
ENSG00000157106	SMG1	protein_coding	-0.3607	8.60555	8.86419	8.50105	0.000388545	0.0031163	0	1
ENSG00000247828	CTC-358I24.1	antisense	-0.700845	3.64973	4.12299	3.37316	0.000391341	0.00313353	0	1
ENSG00000173575	CHD2	protein_coding	-0.36352	7.57884	7.82963	7.47541	0.000391634	0.00313415	0	1
ENSG00000179094	PER1	protein_coding	-0.905446	5.89777	6.40798	5.47918	0.000393177	0.00314304	0	1
ENSG00000221926	TRIM16	protein_coding	-0.585716	3.52742	3.89748	3.33141	0.000393601	0.00314469	0	1
ENSG00000256271	RP11-885B4.4	antisense	-0.663977	2.14418	2.60175	1.8992	0.000396262	0.00316421	0	1
ENSG00000179869	ABCA13	protein_coding	-1.6561	4.0449	4.29829	2.88318	0.000397593	0.00316961	0	1
ENSG00000198932	GPRASP1	protein_coding	-1.03297	1.79897	2.38217	1.29596	0.000397951	0.00317073	0	1
ENSG00000100422	CERK	protein_coding	-0.591363	6.84006	7.23982	6.62129	0.000398698	0.00317494	0	1
ENSG00000159433	STARD9	protein_coding	-0.861417	6.63354	7.05809	6.26617	0.000399431	0.00317904	0	1
ENSG00000078399	HOXA9	protein_coding	-0.635752	4.77181	5.09293	4.55781	0.00040609	0.00322144	0	1
ENSG00000165997	ARL5B	protein_coding	-0.373042	6.29885	6.55755	6.19056	0.000409087	0.00323999	0	1
ENSG00000168056	LTBP3	protein_coding	-0.744379	5.80778	6.30731	5.48928	0.000409321	0.00323999	0	1
ENSG00000077942	FBLN1	protein_coding	-1.51479	2.6959	2.6911	1.82338	0.000411223	0.00325151	0	1
ENSG00000197779	ZNF81	protein_coding	-0.367235	4.83409	5.08551	4.73045	0.000413762	0.00326802	0	1
ENSG00000162604	TM2D1	protein_coding	-0.451328	4.35813	4.68012	4.21535	0.000414119	0.00326906	0	1
ENSG00000264635	RP11-769O8.3	sense_intronic	-0.943851	1.31565	1.91967	0.879539	0.00041556	0.00327841	0	1
ENSG00000196209	SIRPB2	protein_coding	-1.00187	3.80534	4.34351	3.31573	0.000415754	0.00327841	0	1
ENSG00000177082	WDR73	protein_coding	-0.351031	5.10612	5.35509	5.00643	0.000418811	0.00329893	0	1
ENSG00000267106	CTD-3116E22.4	processed_transcript	-0.534316	2.27894	2.65341	2.1113	0.000420469	0.0033084	0	1
ENSG00000173041	ZNF680	protein_coding	-0.424525	5.11898	5.39212	4.99336	0.000421328	0.00331337	0	1
ENSG00000109083	IFT20	protein_coding	-0.479746	3.66521	3.96769	3.52522	0.000423793	0.00333095	0	1
ENSG00000167077	MEI1	protein_coding	-1.13141	2.36032	2.711	1.82748	0.000429212	0.003359	0	1
ENSG00000100068	LRP5L	protein_coding	-0.788926	4.27294	4.75641	3.93699	0.00043286	0.00338208	0	1
ENSG00000177030	DEAF1	protein_coding	-0.357562	5.52015	5.77596	5.41648	0.000441301	0.00343788	0	1
ENSG00000212747	FAM127C	protein_coding	-0.983257	1.96071	2.51489	1.49654	0.000443152	0.00344766	0	1
ENSG00000147138	GPR174	protein_coding	-0.721862	4.7919	5.12674	4.52985	0.00044816	0.0034829	0	1
ENSG00000184232	OAF	protein_coding	-0.476123	4.98798	5.29207	4.83838	0.000450101	0.00349611	0	1
ENSG00000110172	CHORDC1	protein_coding	-0.401128	5.87014	6.13252	5.75324	0.000453247	0.00351866	0	1
ENSG00000182162	P2RY8	protein_coding	-0.665238	6.70107	7.16235	6.43079	0.000455959	0.00353405	0	1
ENSG00000087589	CASS4	protein_coding	-1.36583	3.33034	3.3392	2.62971	0.000456617	0.00353537	0	1
ENSG00000279659	RP11-177G23.1	TEC	-0.794163	1.43477	1.9258	1.11521	0.000460636	0.00356269	0	1
ENSG00000171448	ZBTB26	protein_coding	-0.394892	4.27191	4.55777	4.15461	0.000460987	0.00356351	0	1
ENSG00000023516	AKAP11	protein_coding	-0.353742	7.05516	7.31441	6.95062	0.000462979	0.00357321	0	1
ENSG00000235706	AL356017.3	antisense	-0.716201	1.74562	2.23899	1.47084	0.000463868	0.00357816	0	1
ENSG00000114841	DNAH1	protein_coding	-0.601061	6.17652	6.59323	5.94731	0.000464339	0.0035799	0	1
ENSG00000269951	RP11-797A18.6	sense_intronic	-0.671485	1.88327	2.33106	1.63701	0.000466838	0.00359535	0	1
ENSG00000260966	RP11-690D19.3	sense_overlapping	-0.50942	3.08889	3.44489	2.92841	0.000467828	0.00359725	0	1
ENSG00000215301	DDX3X	protein_coding	-0.397176	7.99287	8.26035	7.87544	0.00046814	0.00359774	0	1
ENSG00000135365	PHF21A	protein_coding	-0.35891	5.61403	5.88193	5.50628	0.000470364	0.00360529	0	1
ENSG00000106804	C5	protein_coding	-0.671964	4.22917	4.67273	3.96559	0.000473801	0.0036259	0	1
ENSG00000065615	CYB5R4	protein_coding	-0.297745	5.89911	6.11874	5.81755	0.000483382	0.00369338	0	1
ENSG00000147996	CBWD5	protein_coding	-0.507081	4.48845	4.82764	4.32012	0.000486951	0.00371674	0	1
ENSG00000159714	ZDHHC1	protein_coding	-0.72586	1.81218	2.20334	1.55791	0.00049128	0.00374585	0	1
ENSG00000101695	RNF125	protein_coding	-0.990584	5.65038	6.18989	5.15177	0.000492232	0.00375114	0	1
ENSG00000176700	SCAND2	transcribed_unprocessed_pseudogene	-0.625604	4.35665	4.73268	4.13136	0.000494375	0.00376155	0	1
ENSG00000251136	RP11-37B2.1	lincRNA	-0.587767	4.34246	4.72694	4.13169	0.000496795	0.00377009	0	1
ENSG00000280077	RP11-87H9.4	TEC	-0.65528	2.8283	3.2735	2.58446	0.000500125	0.00378942	0	1
ENSG00000213613	RP11-380G5.3	processed_pseudogene	-0.700651	2.58145	3.03829	2.31194	0.000501976	0.00379597	0	1
ENSG00000172232	AZU1	protein_coding	-1.53882	7.73176	7.59992	6.80603	0.000502085	0.00379597	0	1
ENSG00000197603	C5orf42	protein_coding	-0.360533	6.38402	6.64747	6.27636	0.000502197	0.00379597	0	1
ENSG00000136542	GALNT5	protein_coding	-1.79611	3.20559	3.27193	1.8393	0.000502296	0.00379597	0	1
ENSG00000087245	MMP2	protein_coding	-1.35482	4.71506	5.26913	3.85106	0.00050357	0.00380315	0	1
ENSG00000270574	RP11-171I2.2	antisense	-0.961352	2.92702	3.43675	2.47769	0.000504681	0.00380805	0	1
ENSG00000205593	DENND6B	protein_coding	-0.794512	3.60962	4.12083	3.26578	0.000505338	0.00381102	0	1
ENSG00000112584	FAM120B	protein_coding	-0.474192	5.27025	5.60764	5.11023	0.000506041	0.00381435	0	1
ENSG00000152784	PRDM8	protein_coding	-0.658615	4.24499	4.63698	4.00121	0.000509338	0.00383522	0	1
ENSG00000177058	SLC38A9	protein_coding	-0.350111	4.14789	4.39865	4.052	0.000511171	0.00384304	0	1
ENSG00000095209	TMEM38B	protein_coding	-0.400907	4.45117	4.71295	4.33712	0.000512225	0.00384699	0	1
ENSG00000130592	LSP1	protein_coding	-0.68942	6.93132	7.39524	6.6461	0.000513379	0.00385366	0	1
ENSG00000006756	ARSD	protein_coding	-0.537631	5.68127	6.02117	5.49781	0.000515321	0.00386179	0	1
ENSG00000279631	RP11-573G6.4	TEC	-0.886907	3.76606	4.32549	3.34814	0.000515526	0.00386179	0	1
ENSG00000196730	DAPK1	protein_coding	-0.586939	7.31054	7.68468	7.09727	0.000515823	0.00386203	0	1
ENSG00000085563	ABCB1	protein_coding	-0.9821	5.08536	5.62454	4.59193	0.000516335	0.00386387	0	1
ENSG00000138356	AOX1	protein_coding	-1.34211	2.92576	3.39983	2.11738	0.000516906	0.00386615	0	1
ENSG00000145675	PIK3R1	protein_coding	-0.534847	7.50072	7.87135	7.30929	0.000519412	0.0038789	0	1
ENSG00000174292	TNK1	protein_coding	-1.23443	1.86184	2.46272	1.1546	0.000521274	0.0038908	0	1
ENSG00000105352	CEACAM4	protein_coding	-1.04208	2.62857	3.14386	2.11486	0.00052248	0.0038978	0	1
ENSG00000106560	GIMAP2	protein_coding	-0.734854	5.22482	5.65098	4.92612	0.000523045	0.0038983	0	1
ENSG00000167554	ZNF610	protein_coding	-0.591389	2.47467	2.8826	2.2705	0.000523083	0.0038983	0	1
ENSG00000057935	MTA3	protein_coding	-0.707602	3.19886	3.70166	2.91039	0.00052871	0.00393619	0	1
ENSG00000078043	PIAS2	protein_coding	-0.379548	6.08087	6.36148	5.96352	0.000529492	0.00393999	0	1
ENSG00000272686	RP11-390E23.6	antisense	-0.687713	2.40924	2.78312	2.17277	0.000532841	0.00395883	0	1
ENSG00000081320	STK17B	protein_coding	-0.658796	6.87523	7.15105	6.65647	0.000534026	0.00396358	0	1
ENSG00000180488	MIGA1	protein_coding	-0.301657	4.84243	5.06646	4.75971	0.000534651	0.00396466	0	1
ENSG00000130714	POMT1	protein_coding	-0.460506	4.30196	4.63897	4.15057	0.000534991	0.00396466	0	1
ENSG00000160229	ZNF66	protein_coding	-0.617173	3.84141	4.25631	3.61251	0.000537053	0.00397717	0	1
ENSG00000158769	F11R	protein_coding	-0.953756	5.5417	6.1019	5.06255	0.000537226	0.00397717	0	1
ENSG00000277130	RP11-530C5.4	sense_intronic	-0.600023	1.70474	2.1068	1.49973	0.000547504	0.00404501	0	1
ENSG00000156976	EIF4A2	protein_coding	-0.372335	7.65516	7.93396	7.5401	0.000548368	0.00404934	0	1
ENSG00000170222	ADPRM	protein_coding	-0.517813	3.98158	4.3103	3.81542	0.000553928	0.00408831	0	1
ENSG00000167851	CD300A	protein_coding	-0.652407	4.39853	4.7872	4.15538	0.000554335	0.00408924	0	1
ENSG00000230177	RP5-1112D6.4	antisense	-0.688838	1.29747	1.75929	1.03832	0.000557109	0.00410345	0	1
ENSG00000164463	CREBRF	protein_coding	-0.525036	5.80446	6.14922	5.62343	0.000558795	0.00411358	0	1
ENSG00000253816	RP11-1415C14.3	unprocessed_pseudogene	-0.708924	4.33865	4.7643	4.05678	0.00055905	0.00411358	0	1
ENSG00000150457	LATS2	protein_coding	-0.351991	5.65479	5.91285	5.55065	0.000559933	0.00411462	0	1
ENSG00000277985	SNORA67	snoRNA	-0.653099	2.91663	3.35059	2.67417	0.000560098	0.00411462	0	1
ENSG00000118197	DDX59	protein_coding	-0.441283	4.06027	4.3665	3.92507	0.000560324	0.00411462	0	1
ENSG00000178498	DTX3	protein_coding	-0.661063	3.19394	3.64624	2.94142	0.000563186	0.00413145	0	1
ENSG00000204959	RP4-798C17.5	unprocessed_pseudogene	-1.14857	2.71389	3.08132	2.13864	0.000567083	0.00415584	0	1
ENSG00000185022	MAFF	protein_coding	-1.27171	3.87167	4.3358	3.12962	0.000569011	0.00416435	0	1
ENSG00000135766	EGLN1	protein_coding	-0.605119	5.76479	6.06664	5.56252	0.000575679	0.00420319	0	1
ENSG00000135541	AHI1	protein_coding	-0.514906	5.09144	5.40327	4.92358	0.000575858	0.00420319	0	1
ENSG00000147202	DIAPH2	protein_coding	-0.495676	5.95401	6.29937	5.78289	0.000576636	0.00420549	0	1
ENSG00000260267	RP11-452L6.5	antisense	-0.593713	5.58498	5.98137	5.36185	0.000579462	0.00422312	0	1
ENSG00000153914	SREK1	protein_coding	-0.46874	7.51995	7.85529	7.36067	0.000587637	0.00428056	0	1
ENSG00000075420	FNDC3B	protein_coding	-0.553281	6.87893	7.21896	6.68693	0.000591243	0.00430036	0	1
ENSG00000110852	CLEC2B	protein_coding	-0.708928	4.39205	4.88913	4.08884	0.000594974	0.004321	0	1
ENSG00000234456	AC004945.2	processed_transcript	-1.14431	4.43567	4.72667	3.86157	0.000600456	0.00435257	0	1
ENSG00000124615	MOCS1	protein_coding	-1.4096	1.75665	2.07611	0.909444	0.00060052	0.00435257	0	1
ENSG00000247137	RP11-727A23.5	processed_transcript	-0.740359	2.33871	2.7799	2.05482	0.000603224	0.00436781	0	1
ENSG00000118495	PLAGL1	protein_coding	-0.657212	5.48685	5.87683	5.23546	0.000605489	0.00437984	0	1
ENSG00000090989	EXOC1	protein_coding	-0.340952	5.60719	5.85372	5.50836	0.000606081	0.00438194	0	1
ENSG00000198690	FAN1	protein_coding	-0.508035	5.05444	5.3744	4.88601	0.000608207	0.00439513	0	1
ENSG00000133619	KRBA1	protein_coding	-0.513913	4.04898	4.38978	3.87929	0.00061473	0.00443344	0	1
ENSG00000106366	SERPINE1	protein_coding	-1.76878	2.89121	2.54717	1.67967	0.000621783	0.00448208	0	1
ENSG00000139668	WDFY2	protein_coding	-0.419802	7.37315	7.66233	7.24113	0.000622765	0.00448693	0	1
ENSG00000284606	RP11-556O5.7	processed_transcript	-0.999957	2.26751	2.8337	1.77163	0.000624715	0.00449207	0	1
ENSG00000234494	AC003665.1	antisense	-0.8723	1.44848	2.04314	1.0302	0.000627253	0.00450586	0	1
ENSG00000182749	PAQR7	protein_coding	-0.441823	4.83675	5.14103	4.69525	0.000627633	0.00450636	0	1
ENSG00000237094	RP4-669L17.4	transcribed_unprocessed_pseudogene	-0.730845	2.74181	3.20958	2.44964	0.000630307	0.00452109	0	1
ENSG00000203791	METTL10	protein_coding	-0.415737	4.27775	4.58432	4.14676	0.000632048	0.00452957	0	1
ENSG00000089916	GPATCH2L	protein_coding	-0.336235	6.30249	6.55008	6.20401	0.000638771	0.00457277	0	1
ENSG00000215417	MIR17HG	processed_transcript	-0.739138	4.21919	4.68923	3.90584	0.00064059	0.00458354	0	1
ENSG00000198455	ZXDB	protein_coding	-0.342978	4.75643	5.00303	4.65811	0.000648125	0.00462734	0	1
ENSG00000183723	CMTM4	protein_coding	-0.612614	4.24604	4.60146	4.02916	0.000648305	0.00462734	0	1
ENSG00000163406	SLC15A2	protein_coding	-0.772521	5.41233	5.91361	5.06453	0.000655298	0.00467495	0	1
ENSG00000025039	RRAGD	protein_coding	-0.554443	5.78959	6.16296	5.58684	0.000656493	0.00467888	0	1
ENSG00000164402	SEPT8	protein_coding	-0.853883	4.28452	4.55638	3.95377	0.000657747	0.00468552	0	1
ENSG00000170846	AC093323.3	protein_coding	-0.353329	4.42721	4.66554	4.33076	0.00066075	0.00469999	0	1
ENSG00000179406	GS1-124K5.14	processed_transcript	-0.628321	4.14828	4.58373	3.90318	0.000662824	0.00471244	0	1
ENSG00000248592	TMEM110-MUSTN1	protein_coding	-1.05434	2.58125	2.98373	2.07406	0.000668097	0.00474529	0	1
ENSG00000102786	INTS6	protein_coding	-0.440311	6.63967	6.91252	6.50553	0.000669933	0.004756	0	1
ENSG00000259030	FPGT-TNNI3K	protein_coding	-1.58224	2.05237	2.80783	0.855023	0.000684731	0.00484684	0	1
ENSG00000105374	NKG7	protein_coding	-0.987261	3.3858	3.81368	2.91835	0.000688291	0.0048673	0	1
ENSG00000270885	RASL10B	protein_coding	-0.674741	2.60208	2.92988	2.37744	0.000690781	0.00488015	0	1
ENSG00000246225	RP11-17A1.3	antisense	-0.731558	1.87706	2.30734	1.5998	0.000695221	0.0048996	0	1
ENSG00000111801	BTN3A3	protein_coding	-0.605491	5.20001	5.60761	4.96548	0.000705368	0.00495909	0	1
ENSG00000261366	RP13-44L19.2	antisense	-0.672204	1.89747	2.32444	1.65035	0.000707837	0.00497163	0	1
ENSG00000132010	ZNF20	protein_coding	-0.57883	2.9256	3.22609	2.74996	0.000715723	0.00501401	0	1
ENSG00000006534	ALDH3B1	protein_coding	-0.739994	5.27828	5.74619	4.95699	0.000720348	0.00504243	0	1
ENSG00000271141	RP11-171I2.4	lincRNA	-1.07223	1.57746	2.13142	1.01354	0.0007221	0.00504822	0	1
ENSG00000216937	CCDC7	protein_coding	-0.528039	3.69484	4.0732	3.51086	0.00072341	0.00505413	0	1
ENSG00000131791	PRKAB2	protein_coding	-0.38717	4.72893	5.01016	4.60914	0.00072554	0.00506594	0	1
ENSG00000182095	TNRC18	protein_coding	-0.424372	9.01427	9.31929	8.87606	0.000725799	0.00506594	0	1
ENSG00000123636	BAZ2B	protein_coding	-0.406266	7.16096	7.44727	7.03242	0.000727564	0.00507582	0	1
ENSG00000226174	TEX22	protein_coding	-0.8929	2.31665	2.85979	1.89964	0.000730311	0.00509254	0	1
ENSG00000244625	CTA-211A9.5	lincRNA	-0.528315	2.93356	3.31316	2.75623	0.000731642	0.00509748	0	1
ENSG00000165300	SLITRK5	protein_coding	-1.61417	5.05797	4.85222	3.98804	0.000731721	0.00509748	0	1
ENSG00000171703	TCEA2	protein_coding	-0.524293	3.79853	4.17405	3.61545	0.000735991	0.00511741	0	1
ENSG00000204789	XXbac-BPG24O18.1	processed_pseudogene	-1.43142	1.56069	1.92722	0.65017	0.000737318	0.00511947	0	1
ENSG00000084234	APLP2	protein_coding	-0.534991	8.57371	8.86396	8.40034	0.000743963	0.00516295	0	1
ENSG00000135976	ANKRD36	protein_coding	-0.528343	7.31487	7.67175	7.12517	0.000751223	0.00520587	0	1
ENSG00000283994	AC079584.3	sense_intronic	-0.539389	2.39214	2.78326	2.20998	0.000755652	0.00523158	0	1
ENSG00000105639	JAK3	protein_coding	-0.466253	7.21432	7.55251	7.05249	0.000761712	0.005266	0	1
ENSG00000235560	AC002310.12	antisense	-0.530901	2.19724	2.55679	2.02812	0.000766893	0.00529929	0	1
ENSG00000248866	CTD-2314I6.1	lincRNA	-0.7295	1.79785	2.17436	1.53097	0.000768404	0.00530469	0	1
ENSG00000120093	HOXB3	protein_coding	-0.873451	4.50032	5.07525	4.06502	0.000774051	0.0053386	0	1
ENSG00000152270	PDE3B	protein_coding	-0.909856	5.14321	5.51604	4.73335	0.000775882	0.00534615	0	1
ENSG00000146278	PNRC1	protein_coding	-0.499317	8.14898	8.49977	7.97209	0.000779242	0.00536676	0	1
ENSG00000152217	SETBP1	protein_coding	-1.08773	4.51078	5.03722	3.90866	0.000781129	0.00537328	0	1
ENSG00000122085	MTERF4	protein_coding	-0.483638	4.549	4.88373	4.38508	0.000784145	0.00538988	0	1
ENSG00000089177	KIF16B	protein_coding	-0.569001	5.08082	5.48614	4.86114	0.000784455	0.00538988	0	1
ENSG00000198740	ZNF652	protein_coding	-0.417381	6.26733	6.56154	6.13283	0.000790997	0.00542713	0	1
ENSG00000185619	PCGF3	protein_coding	-0.429102	5.82639	6.11269	5.69091	0.000791934	0.00543099	0	1
ENSG00000066427	ATXN3	protein_coding	-0.289254	5.83862	6.05427	5.75819	0.000798203	0.00546882	0	1
ENSG00000182568	SATB1	protein_coding	-0.634553	7.78716	8.21805	7.52994	0.000799176	0.00547291	0	1
ENSG00000151773	CCDC122	protein_coding	-0.75826	2.28534	2.75743	1.97259	0.000807801	0.00551896	0	1
ENSG00000168067	MAP4K2	protein_coding	-0.529671	5.85426	6.19822	5.66699	0.00080976	0.00552871	0	1
ENSG00000223704	RP1-90L6.2	lincRNA	-0.913066	1.9524	2.43609	1.53898	0.000810179	0.00552871	0	1
ENSG00000160161	CILP2	protein_coding	-1.1568	1.62671	1.83791	1.07467	0.000811111	0.00553029	0	1
ENSG00000006042	TMEM98	protein_coding	-1.8052	3.1004	3.39864	1.56094	0.000812362	0.0055345	0	1
ENSG00000206190	ATP10A	protein_coding	-1.13052	4.74834	5.48715	4.04096	0.000815109	0.00554801	0	1
ENSG00000104419	NDRG1	protein_coding	-0.53307	6.22733	6.53523	6.04808	0.000825231	0.00560378	0	1
ENSG00000148057	IDNK	protein_coding	-0.612321	2.39838	2.73912	2.19695	0.00082644	0.00560936	0	1
ENSG00000278896	RP11-474P2.7	TEC	-0.797147	2.29541	2.6227	1.99903	0.000828215	0.00561828	0	1
ENSG00000100083	GGA1	protein_coding	-0.454113	5.2649	5.51306	5.13193	0.000828527	0.00561828	0	1
ENSG00000104714	ERICH1	protein_coding	-0.544456	5.62909	5.94234	5.44416	0.000830162	0.00562412	0	1
ENSG00000170190	SLC16A5	protein_coding	-0.605339	3.10494	3.52541	2.87974	0.000838605	0.00567441	0	1
ENSG00000232653	GOLGA8N	protein_coding	-0.803492	5.75073	6.23032	5.38216	0.000844625	0.0057052	0	1
ENSG00000239883	PARGP1	transcribed_unprocessed_pseudogene	-0.375211	3.87241	4.14105	3.76495	0.00084488	0.0057052	0	1
ENSG00000031003	FAM13B	protein_coding	-0.377996	6.60951	6.88777	6.49007	0.000853938	0.00576101	0	1
ENSG00000229474	PATL2	protein_coding	-0.835561	2.83733	3.25003	2.4858	0.000856921	0.00577577	0	1
ENSG00000278867	RP11-640N20.4	TEC	-0.563076	2.11049	2.47431	1.92646	0.000862022	0.00580745	0	1
ENSG00000067606	PRKCZ	protein_coding	-0.817468	3.25465	3.76793	2.88463	0.000863352	0.00581103	0	1
ENSG00000122912	SLC25A16	protein_coding	-0.400019	4.43267	4.71231	4.31067	0.000866346	0.00582352	0	1
ENSG00000125124	BBS2	protein_coding	-0.403933	4.60044	4.85675	4.48223	0.00086866	0.00583323	0	1
ENSG00000181619	GPR135	protein_coding	-0.762965	3.91304	4.39779	3.57652	0.000876631	0.0058786	0	1
ENSG00000135046	ANXA1	protein_coding	-1.04475	7.55581	7.74373	7.07524	0.000877155	0.00587941	0	1
ENSG00000180354	MTURN	protein_coding	-0.638089	4.72637	5.0985	4.48385	0.000882761	0.00590881	0	1
ENSG00000196263	ZNF471	protein_coding	-0.76351	3.10471	3.58165	2.7768	0.000884905	0.00592043	0	1
ENSG00000177570	SAMD12	protein_coding	-1.11269	3.30123	3.7501	2.70258	0.000886127	0.00592587	0	1
ENSG00000183891	TTC32	protein_coding	-0.394954	3.80529	4.0885	3.68908	0.000889809	0.00593956	0	1
ENSG00000172322	CLEC12A	protein_coding	-0.871115	3.61972	4.15042	3.2002	0.000894955	0.00596568	0	1
ENSG00000272734	ADIRF-AS1	processed_transcript	-1.31609	1.76497	2.28967	0.940577	0.000900703	0.00599025	0	1
ENSG00000187650	VMAC	protein_coding	-0.637089	3.217	3.63509	2.97609	0.000901546	0.00599079	0	1
ENSG00000002586	CD99	protein_coding	-0.701576	5.82873	6.24519	5.53765	0.000901609	0.00599079	0	1
ENSG00000274615	CH17-258A22.4	unprocessed_pseudogene	-0.527761	2.6679	3.01589	2.497	0.000902446	0.00599361	0	1
ENSG00000135631	RAB11FIP5	protein_coding	-1.16264	2.66553	2.85093	2.09454	0.000904147	0.00599942	0	1
ENSG00000111790	FGFR1OP2	protein_coding	-0.40582	5.81655	6.09265	5.68966	0.000905928	0.0060085	0	1
ENSG00000131507	NDFIP1	protein_coding	-0.435955	6.55696	6.8593	6.41335	0.000908146	0.00602046	0	1
ENSG00000186074	CD300LF	protein_coding	-0.66733	3.99007	4.29712	3.75569	0.000910993	0.00603382	0	1
ENSG00000101605	MYOM1	protein_coding	-0.908921	2.7154	3.19194	2.29331	0.000911895	0.00603705	0	1
ENSG00000021300	PLEKHB1	protein_coding	-0.992887	1.51319	1.88012	1.06279	0.000913118	0.00604072	0	1
ENSG00000182372	CLN8	protein_coding	-0.779404	4.31878	4.72169	3.98876	0.000913641	0.00604072	0	1
ENSG00000112290	WASF1	protein_coding	-0.568899	4.88329	5.21737	4.68146	0.000913698	0.00604072	0	1
ENSG00000235703	RP13-507I23.1	antisense	-0.818767	2.74563	3.2138	2.38827	0.000923604	0.00609234	0	1
ENSG00000281026	N4BP2L2-IT2	sense_intronic	-0.572759	4.64576	5.00604	4.43603	0.000926455	0.0061056	0	1
ENSG00000214021	TTLL3	protein_coding	-0.582387	4.42487	4.80831	4.20645	0.000928989	0.00611741	0	1
ENSG00000236548	RP11-510H23.1	antisense	-0.861628	1.39338	1.94873	0.997719	0.000929088	0.00611741	0	1
ENSG00000008869	HEATR5B	protein_coding	-0.379521	6.78651	7.04559	6.67131	0.000930406	0.0061233	0	1
ENSG00000241990	RP6-109B7.3	antisense	-0.519861	1.84203	2.18832	1.67953	0.000937063	0.0061504	0	1
ENSG00000166949	SMAD3	protein_coding	-0.332433	5.83794	6.06115	5.74541	0.000945154	0.0062007	0	1
ENSG00000156345	CDK20	protein_coding	-0.786926	2.16582	2.67835	1.82345	0.000947904	0.00621594	0	1
ENSG00000183604	RP11-347C12.2	transcribed_unprocessed_pseudogene	-0.680411	6.09515	6.46811	5.8266	0.000948787	0.00621612	0	1
ENSG00000172059	KLF11	protein_coding	-0.782348	5.47348	6.01933	5.09618	0.000952808	0.00623686	0	1
ENSG00000072195	SPEG	protein_coding	-1.51695	2.2382	2.69781	1.14427	0.000952812	0.00623686	0	1
ENSG00000128000	ZNF780B	protein_coding	-0.586255	5.4008	5.75774	5.18366	0.000954521	0.00623961	0	1
ENSG00000224728	AC090945.1	processed_pseudogene	-0.786489	1.92745	2.38312	1.59881	0.000962967	0.00628916	0	1
ENSG00000185518	SV2B	protein_coding	-1.65224	2.3592	2.59245	1.09282	0.000963959	0.00629084	0	1
ENSG00000203804	ADAMTSL4-AS1	processed_transcript	-1.11994	3.4789	3.83652	2.88926	0.000964372	0.00629084	0	1
ENSG00000133134	BEX2	protein_coding	-0.700891	3.7418	4.18677	3.45242	0.000964524	0.00629084	0	1
ENSG00000176681	LRRC37A	protein_coding	-0.769932	3.8682	4.26412	3.54899	0.000968462	0.00630845	0	1
ENSG00000125505	MBOAT7	protein_coding	-0.929781	5.31538	5.79356	4.85059	0.00096896	0.00630845	0	1
ENSG00000151414	NEK7	protein_coding	-0.329585	6.06052	6.29878	5.96413	0.000970959	0.00631827	0	1
ENSG00000244627	RP3-449O17.1	transcribed_unprocessed_pseudogene	-0.599662	3.32618	3.68788	3.11622	0.000971339	0.00631827	0	1
ENSG00000258768	CTD-2292M16.8	lincRNA	-0.729992	1.80972	2.22426	1.53019	0.000973561	0.00632989	0	1
ENSG00000006652	IFRD1	protein_coding	-0.501213	5.59476	5.94401	5.41504	0.000975212	0.00633495	0	1
ENSG00000264247	RP11-231E4.4	lincRNA	-0.46181	3.86252	4.1986	3.70978	0.000976206	0.00633703	0	1
ENSG00000169641	LUZP1	protein_coding	-0.438798	6.12855	6.42747	5.98442	0.000976404	0.00633703	0	1
ENSG00000127415	IDUA	protein_coding	-0.679598	4.14979	4.54627	3.88105	0.000977132	0.00633892	0	1
ENSG00000006715	VPS41	protein_coding	-0.295426	6.54338	6.76425	6.4591	0.00097901	0.00634827	0	1
ENSG00000163682	RPL9	protein_coding	-0.523158	9.32592	9.63478	9.1486	0.000983477	0.00637439	0	1
ENSG00000180011	ZADH2	protein_coding	-0.39933	5.82109	6.10134	5.69425	0.000988085	0.0064014	0	1
ENSG00000229152	RP11-365P13.4	sense_intronic	-0.659824	3.75524	4.23921	3.47381	0.000989084	0.00640216	0	1
ENSG00000169193	CCDC126	protein_coding	-0.535156	2.85119	3.20095	2.67542	0.000994282	0.00643217	0	1
ENSG00000141698	NT5C3B	protein_coding	-0.582403	3.33722	3.7136	3.1297	0.000996687	0.00644276	0	1
ENSG00000136104	RNASEH2B	protein_coding	-0.318626	7.2045	7.44279	7.11033	0.00100238	0.00647094	0	1
ENSG00000095383	TBC1D2	protein_coding	-0.433809	4.30399	4.61996	4.16139	0.00100642	0.00648545	0	1
ENSG00000274536	RP6-159A1.4	antisense	-1.15906	2.92876	3.31147	2.29082	0.00101639	0.00653522	0	1
ENSG00000225791	RP1-180E22.3	lincRNA	-0.659776	1.93709	2.36538	1.68795	0.00101723	0.00653772	0	1
ENSG00000175054	ATR	protein_coding	-0.297793	6.58043	6.79291	6.49774	0.00102556	0.00658541	0	1
ENSG00000147894	C9orf72	protein_coding	-0.506928	4.59841	4.94469	4.41818	0.00102734	0.00659393	0	1
ENSG00000141524	TMC6	protein_coding	-0.405565	6.56248	6.83753	6.43473	0.00102868	0.00659674	0	1
ENSG00000142611	PRDM16	protein_coding	-1.37557	3.37699	3.89788	2.43189	0.00102987	0.00659856	0	1
ENSG00000280347	AC000123.2	TEC	-0.529602	4.25726	4.5948	4.07325	0.00103858	0.00664554	0	1
ENSG00000270012	LL0XNC01-7P3.1	lincRNA	-0.646518	2.02226	2.47384	1.77344	0.00104236	0.00666386	0	1
ENSG00000213047	DENND1B	protein_coding	-0.37209	5.94534	6.20377	5.83186	0.00104944	0.00669725	0	1
ENSG00000137817	PARP6	protein_coding	-0.42787	5.31641	5.62887	5.17186	0.00105105	0.00670169	0	1
ENSG00000163909	HEYL	protein_coding	-0.813256	1.98229	2.4557	1.63122	0.00105712	0.00672959	0	1
ENSG00000088727	KIF9	protein_coding	-0.530265	3.43067	3.75925	3.25746	0.00105728	0.00672959	0	1
ENSG00000141756	FKBP10	protein_coding	-1.13348	2.88606	3.21779	2.28846	0.00105814	0.00673213	0	1
ENSG00000139625	MAP3K12	protein_coding	-0.774379	3.92014	4.30501	3.59788	0.00106052	0.00674435	0	1
ENSG00000050438	SLC4A8	protein_coding	-0.598702	3.70199	4.12076	3.47188	0.00106398	0.00676338	0	1
ENSG00000127995	CASD1	protein_coding	-0.414928	5.67669	5.97849	5.53884	0.00106462	0.00676449	0	1
ENSG00000145241	CENPC	protein_coding	-0.336255	6.73302	6.98331	6.63087	0.00106889	0.00678649	0	1
ENSG00000168566	SNRNP48	protein_coding	-0.357983	5.14633	5.38889	5.04144	0.00106902	0.00678649	0	1
ENSG00000011258	MBTD1	protein_coding	-0.302217	6.32637	6.55064	6.23936	0.0010698	0.00678846	0	1
ENSG00000251023	RP11-549J18.1	sense_intronic	-0.727812	1.71573	2.17016	1.42404	0.00108363	0.00685525	0	1
ENSG00000188994	ZNF292	protein_coding	-0.364555	7.74875	8.01999	7.63364	0.00108547	0.00686396	0	1
ENSG00000143167	GPA33	protein_coding	-1.31789	2.37551	2.89991	1.51787	0.00108855	0.00687682	0	1
ENSG00000270277	RP11-65L3.2	antisense	-0.893818	3.08324	3.57385	2.65518	0.00108891	0.00687682	0	1
ENSG00000136152	COG3	protein_coding	-0.272506	5.54308	5.74987	5.46736	0.00108893	0.00687682	0	1
ENSG00000050327	ARHGEF5	protein_coding	-1.10523	3.1863	3.51247	2.61402	0.00110279	0.00694024	0	1
ENSG00000225830	ERCC6	protein_coding	-0.385469	5.49915	5.77191	5.37783	0.00110629	0.00695926	0	1
ENSG00000105519	CAPS	protein_coding	-0.773447	4.01722	4.50929	3.66338	0.00110753	0.00696404	0	1
ENSG00000273295	AP000350.5	lincRNA	-1.70992	2.36909	3.12391	0.857058	0.00111008	0.00697703	0	1
ENSG00000278991	RP11-797A18.5	TEC	-0.634403	2.21147	2.6456	1.96875	0.00111492	0.00700138	0	1
ENSG00000144802	NFKBIZ	protein_coding	-0.775199	7.10579	7.53641	6.75903	0.00112001	0.0070303	0	1
ENSG00000009790	TRAF3IP3	protein_coding	-0.50319	5.2481	5.56481	5.07482	0.00112346	0.00704892	0	1
ENSG00000079974	RABL2B	protein_coding	-0.402123	3.88618	4.17251	3.76459	0.00113238	0.00709266	0	1
ENSG00000231887	PRH1	protein_coding	-0.824431	2.45454	2.95412	2.07573	0.00113419	0.00709972	0	1
ENSG00000244754	N4BP2L2	protein_coding	-0.472955	6.93356	7.25567	6.76946	0.00113449	0.00709972	0	1
ENSG00000172292	CERS6	protein_coding	-0.338693	7.14806	7.39595	7.04566	0.00113694	0.00710893	0	1
ENSG00000247708	RP11-323F5.2	antisense	-0.635273	2.60408	3.01655	2.36489	0.0011388	0.00711446	0	1
ENSG00000156650	KAT6B	protein_coding	-0.407577	6.80797	7.10867	6.67155	0.0011471	0.00715706	0	1
ENSG00000139631	CSAD	protein_coding	-0.745156	3.31028	3.77804	2.98858	0.00114861	0.00716031	0	1
ENSG00000019485	PRDM11	protein_coding	-0.477623	5.61046	5.95155	5.43986	0.00115047	0.00716575	0	1
ENSG00000052841	TTC17	protein_coding	-0.310146	6.99881	7.22438	6.90936	0.00115375	0.00718309	0	1
ENSG00000159164	SV2A	protein_coding	-0.54899	5.68723	6.06639	5.47705	0.00115593	0.00719056	0	1
ENSG00000188549	C15orf52	protein_coding	-1.14303	2.30128	2.72734	1.66729	0.00116447	0.00723436	0	1
ENSG00000176160	HSF5	protein_coding	-0.730764	3.0129	3.36637	2.73234	0.00117408	0.00728169	0	1
ENSG00000177406	RP11-218M22.1	antisense	-0.642734	3.2301	3.60827	2.9917	0.00117853	0.00730609	0	1
ENSG00000127914	AKAP9	protein_coding	-0.395513	7.79962	8.08802	7.67023	0.00118754	0.00734936	0	1
ENSG00000126860	EVI2A	protein_coding	-0.796752	3.7165	4.09337	3.38022	0.00119308	0.00738056	0	1
ENSG00000087157	PGS1	protein_coding	-0.354748	5.2333	5.49434	5.12356	0.00119547	0.00739217	0	1
ENSG00000280388	RP11-229D13.3	TEC	-0.725961	1.82611	2.26143	1.53889	0.00120364	0.00743637	0	1
ENSG00000006282	SPATA20	protein_coding	-0.658955	4.85099	5.32649	4.561	0.00120633	0.00744943	0	1
ENSG00000111676	ATN1	protein_coding	-0.390445	5.74443	6.02013	5.6201	0.00120995	0.0074607	0	1
ENSG00000146433	TMEM181	protein_coding	-0.453358	5.74007	6.07473	5.57921	0.00121015	0.0074607	0	1
ENSG00000164070	HSPA4L	protein_coding	-1.07392	4.05429	3.84541	3.64108	0.00121177	0.00746609	0	1
ENSG00000198169	ZNF251	protein_coding	-0.70532	3.93044	4.27843	3.65579	0.00121538	0.00748345	0	1
ENSG00000165140	FBP1	protein_coding	-0.85407	2.06706	2.48252	1.69273	0.00122984	0.00755645	0	1
ENSG00000173818	ENDOV	protein_coding	-0.531079	3.11253	3.437	2.94111	0.00123456	0.00757548	0	1
ENSG00000136193	SCRN1	protein_coding	-0.37111	6.71875	6.97146	6.60575	0.00123584	0.00757725	0	1
ENSG00000124731	TREM1	protein_coding	-1.4464	2.41419	2.66971	1.43331	0.00125211	0.00766735	0	1
ENSG00000251615	RP11-774O3.3	lincRNA	-0.627761	2.23926	2.63571	2.0086	0.00125314	0.00767041	0	1
ENSG00000253767	PCDHGA8	protein_coding	-1.40015	1.83238	2.38528	0.842228	0.00125666	0.00768756	0	1
ENSG00000178917	ZNF852	protein_coding	-0.457889	4.24769	4.54782	4.09939	0.00126163	0.0077061	0	1
ENSG00000207445	SNORD15B	snoRNA	-0.806389	2.69257	3.11128	2.3475	0.00127395	0.00776507	0	1
ENSG00000208772	SNORD94	snoRNA	-1.03565	2.50176	2.84396	1.99053	0.00128059	0.00780228	0	1
ENSG00000155957	TMBIM4	protein_coding	-0.326323	4.8789	5.11686	4.78292	0.00128287	0.00781003	0	1
ENSG00000131127	ZNF141	protein_coding	-0.353536	5.65428	5.91475	5.54418	0.00128294	0.00781003	0	1
ENSG00000279608	RP11-182N22.9	TEC	-0.731904	3.32596	3.74376	3.02325	0.00128438	0.00781553	0	1
ENSG00000185101	ANO9	protein_coding	-1.08527	2.65331	3.09485	2.06375	0.00128575	0.00781696	0	1
ENSG00000170448	NFXL1	protein_coding	-0.30065	4.78569	4.99905	4.70279	0.00128645	0.00781696	0	1
ENSG00000003436	TFPI	protein_coding	-0.781759	5.28803	5.79809	4.91116	0.00128677	0.00781696	0	1
ENSG00000163393	SLC22A15	protein_coding	-0.76829	4.38926	4.71839	4.07464	0.00129595	0.00786206	0	1
ENSG00000270956	RP11-65L3.4	antisense	-0.864784	1.58623	2.03905	1.19481	0.00129636	0.00786206	0	1
ENSG00000133943	C14orf159	protein_coding	-0.281446	6.21529	6.42138	6.13697	0.00129916	0.00786261	0	1
ENSG00000261499	CH17-260O16.1	unprocessed_pseudogene	-0.566455	2.0299	2.39911	1.83547	0.00130426	0.00789017	0	1
ENSG00000173276	ZBTB21	protein_coding	-0.370298	4.90041	5.13446	4.794	0.00130936	0.00790462	0	1
ENSG00000151882	CCL28	protein_coding	-0.53964	3.6766	4.04151	3.48274	0.00130936	0.00790462	0	1
ENSG00000173480	ZNF417	protein_coding	-0.300253	5.01199	5.23178	4.92692	0.00131777	0.00795206	0	1
ENSG00000171100	MTM1	protein_coding	-0.366235	4.99591	5.25076	4.88404	0.00131896	0.00795365	0	1
ENSG00000188215	DCUN1D3	protein_coding	-0.393312	3.81141	4.0688	3.69977	0.00131913	0.00795365	0	1
ENSG00000129003	VPS13C	protein_coding	-0.405645	8.79828	9.09355	8.66346	0.00132147	0.00796444	0	1
ENSG00000279425	CTD-2017D11.2	TEC	-0.588812	3.29348	3.69486	3.07083	0.0013342	0.00802787	0	1
ENSG00000154889	MPPE1	protein_coding	-0.348854	4.11614	4.36536	4.0164	0.00133676	0.00803994	0	1
ENSG00000253159	PCDHGA12	protein_coding	-0.991426	1.70436	2.35471	1.15579	0.00134209	0.00806866	0	1
ENSG00000204177	BMS1P1	transcribed_unprocessed_pseudogene	-0.724927	3.85739	4.28205	3.54813	0.00135436	0.00813231	0	1
ENSG00000180061	TMEM150B	protein_coding	-1.00313	1.40963	1.69062	0.950954	0.00135696	0.00814118	0	1
ENSG00000171928	TVP23B	protein_coding	-0.354575	4.14308	4.4001	4.03939	0.00137532	0.00824795	0	1
ENSG00000133112	TPT1	protein_coding	-0.474888	10.109	10.416	9.94698	0.00137594	0.00824828	0	1
ENSG00000188921	HACD4	protein_coding	-0.349527	6.19038	6.43824	6.08396	0.00137686	0.00825038	0	1
ENSG00000166548	TK2	protein_coding	-0.546703	4.26498	4.6252	4.06344	0.00137868	0.00825786	0	1
ENSG00000177576	C18orf32	protein_coding	-0.444318	3.25941	3.56995	3.12239	0.00138074	0.00826682	0	1
ENSG00000109920	FNBP4	protein_coding	-0.326971	6.92096	7.1645	6.82157	0.00138216	0.00827192	0	1
ENSG00000164056	SPRY1	protein_coding	-0.66917	4.30332	4.51372	4.08144	0.00139309	0.00832357	0	1
ENSG00000130023	ERMARD	protein_coding	-0.435776	3.96032	4.2593	3.82132	0.00139901	0.00835207	0	1
ENSG00000277072	AC004166.7	transcribed_unprocessed_pseudogene	-0.462763	5.71723	6.03096	5.55719	0.00140888	0.00840629	0	1
ENSG00000206573	RP11-58B17.1	antisense	-0.496677	4.055	4.37932	3.88666	0.00140925	0.00840629	0	1
ENSG00000253293	HOXA10	protein_coding	-0.45895	4.60395	4.88367	4.4572	0.00141458	0.00842866	0	1
ENSG00000205978	NYNRIN	protein_coding	-0.57478	6.24042	6.59116	6.02289	0.00141474	0.00842866	0	1
ENSG00000132141	CCT6B	protein_coding	-0.680016	2.08539	2.53848	1.81184	0.00141554	0.00842998	0	1
ENSG00000134627	PIWIL4	protein_coding	-0.733775	3.44321	3.8824	3.12683	0.0014232	0.00846516	0	1
ENSG00000176222	ZNF404	protein_coding	-0.731781	2.2592	2.66822	1.96	0.00143558	0.00852241	0	1
ENSG00000083097	DOPEY1	protein_coding	-0.386091	5.48054	5.74448	5.35936	0.00143624	0.00852241	0	1
ENSG00000174282	ZBTB4	protein_coding	-0.321857	6.26156	6.47713	6.17113	0.0014373	0.00852461	0	1
ENSG00000189149	CTD-2547E10.6	transcribed_unitary_pseudogene	-0.721404	2.14205	2.59481	1.84216	0.0014398	0.00853593	0	1
ENSG00000174227	PIGG	protein_coding	-0.379514	5.55288	5.81189	5.43495	0.00145775	0.00862696	0	1
ENSG00000256525	POLG2	protein_coding	-0.582661	4.204	4.60722	3.97377	0.00145817	0.00862696	0	1
ENSG00000170629	DPY19L2P2	transcribed_unprocessed_pseudogene	-0.595118	4.90997	5.17461	4.70688	0.00146203	0.00864043	0	1
ENSG00000253846	PCDHGA10	protein_coding	-1.00631	2.58833	3.16278	2.03069	0.00147485	0.00869844	0	1
ENSG00000142065	ZFP14	protein_coding	-0.381245	4.61771	4.8716	4.50265	0.00147499	0.00869844	0	1
ENSG00000139318	DUSP6	protein_coding	-0.669037	6.50628	6.8681	6.23539	0.00147823	0.00871402	0	1
ENSG00000073711	PPP2R3A	protein_coding	-0.901491	2.9891	3.17637	2.62528	0.00148586	0.00874721	0	1
ENSG00000214018	RP5-1158H2.2	processed_pseudogene	-0.723587	1.674	2.06283	1.39086	0.00148594	0.00874721	0	1
ENSG00000173226	IQCB1	protein_coding	-0.35673	5.32492	5.57992	5.21444	0.00148628	0.00874721	0	1
ENSG00000136205	TNS3	protein_coding	-0.391711	7.2233	7.48762	7.0996	0.00148688	0.00874721	0	1
ENSG00000188092	GPR89B	protein_coding	-0.336252	4.45781	4.70676	4.3577	0.00148835	0.00875237	0	1
ENSG00000270049	RP11-297D21.4	antisense	-0.610531	2.09175	2.49193	1.86732	0.00150565	0.00883616	0	1
ENSG00000100441	KHNYN	protein_coding	-0.360011	6.31919	6.58594	6.20403	0.00151466	0.00886756	0	1
ENSG00000161328	LRRC56	protein_coding	-0.791315	2.09425	2.54948	1.74474	0.00151766	0.00888153	0	1
ENSG00000179152	TCAIM	protein_coding	-0.363407	4.779	5.04168	4.66559	0.00152613	0.00892032	0	1
ENSG00000147576	ADHFE1	protein_coding	-0.855714	2.55959	3.0785	2.14266	0.00153534	0.00896695	0	1
ENSG00000156804	FBXO32	protein_coding	-0.771175	2.91147	3.42209	2.5549	0.00154216	0.00899714	0	1
ENSG00000133059	DSTYK	protein_coding	-0.329683	5.66004	5.90756	5.55867	0.00154232	0.00899714	0	1
ENSG00000235609	AF127936.9	lincRNA	-0.723742	3.25736	3.58865	2.97678	0.0015433	0.00899899	0	1
ENSG00000253731	PCDHGA6	protein_coding	-1.10153	2.86186	3.44376	2.19965	0.00155679	0.00907036	0	1
ENSG00000282851	BISPR	lincRNA	-0.879914	2.51974	3.06718	2.07606	0.00155884	0.00907866	0	1
ENSG00000273015	RP11-352M15.2	lincRNA	-0.403652	5.42255	5.71661	5.28719	0.00156344	0.00909816	0	1
ENSG00000250305	KIAA1456	protein_coding	-1.16741	1.91867	2.44655	1.20922	0.00157917	0.00917131	0	1
ENSG00000105997	HOXA3	protein_coding	-0.745363	3.06425	3.53042	2.73424	0.00158171	0.0091787	0	1
ENSG00000223768	LINC00205	bidirectional_promoter_lncRNA	-1.4661	2.57483	3.04271	1.45257	0.00158588	0.00919557	0	1
ENSG00000253284	RP11-282K24.3	sense_intronic	-0.568546	3.40013	3.7889	3.18683	0.00158752	0.00919774	0	1
ENSG00000133858	ZFC3H1	protein_coding	-0.262576	6.72251	6.91383	6.65122	0.0015943	0.00923335	0	1
ENSG00000148356	LRSAM1	protein_coding	-0.306061	4.67699	4.89935	4.58999	0.00162909	0.00941607	0	1
ENSG00000197586	ENTPD6	protein_coding	-0.315586	5.54496	5.76327	5.45488	0.00163196	0.00942515	0	1
ENSG00000158089	GALNT14	protein_coding	-0.691227	4.58182	4.87678	4.31625	0.00163484	0.00943801	0	1
ENSG00000083896	YTHDC1	protein_coding	-0.38597	6.0996	6.36478	5.97668	0.00164208	0.00946513	0	1
ENSG00000066230	SLC9A3	protein_coding	-0.456086	3.81708	4.10189	3.67494	0.00165689	0.00953124	0	1
ENSG00000253203	GUSBP3	transcribed_unprocessed_pseudogene	-0.617382	3.46358	3.84877	3.22531	0.00166175	0.0095537	0	1
ENSG00000204116	CHIC1	protein_coding	-0.683556	4.03357	4.48594	3.73292	0.00166298	0.00955492	0	1
ENSG00000122126	OCRL	protein_coding	-0.309572	4.76363	4.99145	4.67309	0.00166756	0.00957362	0	1
ENSG00000226328	CTA-217C2.1	lincRNA	-0.621357	2.32599	2.68129	2.10535	0.00166947	0.00958083	0	1
ENSG00000166833	NAV2	protein_coding	-1.04056	2.03624	2.34159	1.51803	0.00167081	0.00958095	0	1
ENSG00000172264	MACROD2	protein_coding	-1.2725	1.85586	2.01424	1.11628	0.0016776	0.00960847	0	1
ENSG00000003393	ALS2	protein_coding	-0.498809	6.27502	6.53974	6.11143	0.00168167	0.00962595	0	1
ENSG00000115756	HPCAL1	protein_coding	-0.508152	5.47823	5.83095	5.28691	0.00168197	0.00962595	0	1
ENSG00000174165	ZDHHC24	protein_coding	-0.406983	5.43201	5.71554	5.29776	0.00168678	0.00964585	0	1
ENSG00000186312	CA5BP	transcribed_unprocessed_pseudogene	-0.561479	3.6346	3.91912	3.44948	0.00169222	0.00966936	0	1
ENSG00000265727	RN7SL648P	misc_RNA	-0.76371	2.0595	2.51342	1.72455	0.00170321	0.00971302	0	1
ENSG00000165102	HGSNAT	protein_coding	-0.525272	6.18265	6.54346	5.98098	0.00171512	0.00976565	0	1
ENSG00000170382	LRRN2	protein_coding	-1.31459	2.60546	3.28538	1.64254	0.00172313	0.00980354	0	1
ENSG00000198467	TPM2	protein_coding	-0.993248	4.26089	4.79341	3.69515	0.00173587	0.00986061	0	1
ENSG00000109220	CHIC2	protein_coding	-0.384932	4.07143	4.34825	3.95198	0.00173713	0.00986387	0	1
ENSG00000184497	TMEM255B	protein_coding	-0.924053	3.06763	3.66682	2.56145	0.001745	0.00990085	0	1
ENSG00000170903	MSANTD4	protein_coding	-0.409388	4.61282	4.9055	4.47681	0.00175088	0.00992642	0	1
ENSG00000104447	TRPS1	protein_coding	-0.646896	6.37028	6.73907	6.10556	0.0017574	0.00994398	0	1
ENSG00000262209	PCDHGB3	protein_coding	-1.09894	2.30302	2.84952	1.64812	0.00176271	0.00997014	0	1
ENSG00000198756	COLGALT2	protein_coding	-0.969503	2.55337	2.81024	2.10472	0.00176746	0.00999312	0	1
ENSG00000154133	ROBO4	protein_coding	-0.801983	4.78462	5.31886	4.37627	0.00177038	0.0100058	0	1
ENSG00000142192	APP	protein_coding	-0.444598	7.38435	7.67475	7.23423	0.00177425	0.0100237	0	1
ENSG00000254165	RP11-503E24.2	antisense	-0.599278	1.51828	1.92722	1.29419	0.00177565	0.0100277	0	1
ENSG00000138688	KIAA1109	protein_coding	-0.344042	7.79417	8.04257	7.68761	0.00178383	0.0100622	0	1
ENSG00000064201	TSPAN32	protein_coding	-0.7138	5.93792	6.39124	5.60902	0.00178658	0.0100738	0	1
ENSG00000136098	NEK3	protein_coding	-0.569435	3.24243	3.64011	3.02529	0.00178781	0.0100768	0	1
ENSG00000240053	LY6G5B	protein_coding	-1.49498	2.32516	2.62281	1.18559	0.00179204	0.0100911	0	1
ENSG00000173681	CXorf23	protein_coding	-0.455939	3.77211	4.08935	3.61901	0.00179242	0.0100911	0	1
ENSG00000144426	NBEAL1	protein_coding	-0.370417	4.6282	4.89058	4.51252	0.00181148	0.0101786	0	1
ENSG00000156931	VPS8	protein_coding	-0.49029	5.86903	6.19645	5.69083	0.00181306	0.0101836	0	1
ENSG00000279891	RP11-426J22.1	TEC	-0.654064	1.66044	2.097	1.40286	0.00181605	0.0101917	0	1
ENSG00000275367	RP11-266K4.14	lincRNA	-1.17639	1.53201	2.03217	0.811733	0.00181732	0.0101917	0	1
ENSG00000166557	TMED3	protein_coding	-0.310014	6.08881	6.30733	5.99927	0.00183396	0.0102643	0	1
ENSG00000198839	ZNF277	protein_coding	-0.483833	4.29933	4.60497	4.13433	0.00183472	0.0102643	0	1
ENSG00000237188	RP11-337C18.8	antisense	-1.8769	1.29953	1.32493	-0.485069	0.00183664	0.0102684	0	1
ENSG00000172578	KLHL6	protein_coding	-0.335581	7.15695	7.37806	7.05976	0.00183783	0.0102711	0	1
ENSG00000254634	RP11-231C14.3	unprocessed_pseudogene	-0.59743	4.55298	4.89008	4.32584	0.00184016	0.0102801	0	1
ENSG00000104408	EIF3E	protein_coding	-0.467142	8.61627	8.91854	8.45431	0.00184208	0.010283	0	1
ENSG00000060140	STYK1	protein_coding	-1.04529	1.92358	2.29966	1.3726	0.00184555	0.0102984	0	1
ENSG00000099338	CATSPERG	protein_coding	-0.805391	2.2547	2.6202	1.9148	0.00185422	0.0103388	0	1
ENSG00000151338	MIPOL1	protein_coding	-1.1556	3.57168	4.00442	2.86444	0.0018651	0.0103835	0	1
ENSG00000241860	RP11-34P13.13	processed_transcript	-0.968074	2.07724	2.53106	1.57823	0.00187115	0.0104092	0	1
ENSG00000106479	ZNF862	protein_coding	-0.482663	5.25893	5.57713	5.08629	0.00187262	0.0104134	0	1
ENSG00000230724	RP11-304M2.2	lincRNA	-0.726811	2.46997	2.92793	2.15346	0.00187377	0.0104146	0	1
ENSG00000122557	HERPUD2	protein_coding	-0.249317	5.64808	5.82758	5.58266	0.00187427	0.0104146	0	1
ENSG00000162869	PPP1R21	protein_coding	-0.28098	4.56675	4.77111	4.49023	0.0018778	0.0104302	0	1
ENSG00000228486	AC017099.3	protein_coding	-0.789789	1.9657	2.35262	1.63379	0.00188108	0.0104404	0	1
ENSG00000279873	LINC01126	lincRNA	-1.00985	2.93901	3.39399	2.38873	0.00188551	0.010461	0	1
ENSG00000213865	C8orf44	protein_coding	-0.549551	2.37372	2.74642	2.17797	0.00188978	0.0104808	0	1
ENSG00000075826	SEC31B	protein_coding	-0.820288	4.89169	5.3729	4.48086	0.00189073	0.010482	0	1
ENSG00000147459	DOCK5	protein_coding	-0.508527	7.04081	7.37536	6.85181	0.00189451	0.0104989	0	1
ENSG00000179253	RP11-429E11.3	antisense	-1.33697	1.95399	2.62155	0.960288	0.0018984	0.010507	0	1
ENSG00000088888	MAVS	protein_coding	-0.278832	7.74935	7.9608	7.6687	0.00189886	0.010507	0	1
ENSG00000075292	ZNF638	protein_coding	-0.286311	7.49633	7.70796	7.41389	0.00189886	0.010507	0	1
ENSG00000278540	ACACA	protein_coding	-0.317564	6.51752	6.74992	6.42168	0.00190493	0.0105286	0	1
ENSG00000100504	PYGL	protein_coding	-0.535145	6.49474	6.81777	6.29716	0.00190826	0.010539	0	1
ENSG00000163684	RPP14	protein_coding	-0.324694	4.55276	4.77919	4.45997	0.00191053	0.0105424	0	1
ENSG00000261451	RP11-981G7.1	sense_overlapping	-0.722173	2.25324	2.72446	1.93862	0.00191452	0.0105575	0	1
ENSG00000164118	CEP44	protein_coding	-0.360923	4.62217	4.87543	4.51114	0.00191879	0.0105745	0	1
ENSG00000137831	UACA	protein_coding	-0.737347	3.8605	4.28998	3.5295	0.00192337	0.0105942	0	1
ENSG00000246922	UBAP1L	protein_coding	-0.757632	4.13327	4.54226	3.79067	0.00192882	0.0106202	0	1
ENSG00000205730	ITPRIPL2	protein_coding	-0.742777	5.35597	5.59887	5.06371	0.00193032	0.0106244	0	1
ENSG00000256188	TAS2R30	protein_coding	-1.16972	2.14287	2.54817	1.43372	0.00193247	0.0106323	0	1
ENSG00000263753	RP11-835E18.2	lincRNA	-0.707565	4.41676	4.82361	4.10572	0.00193418	0.0106376	0	1
ENSG00000181873	IBA57	protein_coding	-0.492412	4.87274	5.18739	4.69759	0.00193696	0.0106489	0	1
ENSG00000235370	DNM1P51	transcribed_unprocessed_pseudogene	-1.51633	1.58526	1.89279	0.459641	0.00195493	0.0107355	0	1
ENSG00000183570	PCBP3	protein_coding	-0.764861	2.59311	3.01151	2.26047	0.00195672	0.0107372	0	1
ENSG00000268001	CTC-241F20.3	antisense	-0.378258	3.76881	4.03224	3.6568	0.00196632	0.0107777	0	1
ENSG00000196693	ZNF33B	protein_coding	-0.414647	6.01642	6.29709	5.87847	0.00196728	0.0107789	0	1
ENSG00000272668	RP11-190A12.10	antisense	-1.34148	2.9569	3.61029	1.9418	0.00197136	0.0107931	0	1
ENSG00000159267	HLCS	protein_coding	-0.375959	4.4377	4.67853	4.32698	0.00197224	0.0107938	0	1
ENSG00000174738	NR1D2	protein_coding	-0.461965	5.50632	5.80839	5.3453	0.00199134	0.010886	0	1
ENSG00000279598	RP11-65L3.3	TEC	-0.874504	3.90329	4.33816	3.46698	0.00199435	0.0108953	0	1
ENSG00000135968	GCC2	protein_coding	-0.505686	5.82133	6.14005	5.63758	0.00199454	0.0108953	0	1
ENSG00000213742	RP4-694B14.5	antisense	-0.737787	2.96789	3.37991	2.64917	0.00200792	0.0109583	0	1
ENSG00000129465	RIPK3	protein_coding	-0.546273	3.13613	3.46504	2.94748	0.00200832	0.0109583	0	1
ENSG00000251022	RP11-163O17.1	antisense	-0.327526	4.94014	5.17824	4.84104	0.00201233	0.010976	0	1
ENSG00000226380	AC058791.1	lincRNA	-1.0956	2.51614	2.73013	1.94553	0.00201591	0.0109914	0	1
ENSG00000158966	CACHD1	protein_coding	-0.933049	3.41455	3.61212	2.9972	0.00201795	0.0109984	0	1
ENSG00000196236	XPNPEP3	protein_coding	-0.321327	5.30487	5.53136	5.20995	0.00203402	0.0110777	0	1
ENSG00000158050	DUSP2	protein_coding	-0.789513	4.65279	4.9693	4.30867	0.00205684	0.0111773	0	1
ENSG00000266019	MIR3609	miRNA	-0.904166	1.76775	2.25575	1.31103	0.00205693	0.0111773	0	1
ENSG00000131067	GGT7	protein_coding	-0.7417	3.6057	4.01808	3.2774	0.00206206	0.011201	0	1
ENSG00000253537	PCDHGA7	protein_coding	-1.21499	1.77038	2.27798	0.981732	0.0020719	0.0112391	0	1
ENSG00000274253	RP11-566K19.6	sense_overlapping	-0.544061	2.20305	2.59232	2.00481	0.00208382	0.0112812	0	1
ENSG00000010803	SCMH1	protein_coding	-0.551261	5.61914	6.01846	5.39202	0.0020906	0.0113137	0	1
ENSG00000196187	TMEM63A	protein_coding	-0.405503	6.48671	6.76072	6.35285	0.00209238	0.0113149	0	1
ENSG00000188559	RALGAPA2	protein_coding	-0.368629	6.91864	7.1879	6.79758	0.00209775	0.0113267	0	1
ENSG00000104611	SH2D4A	protein_coding	-1.23249	1.34245	1.49799	0.630464	0.00209776	0.0113267	0	1
ENSG00000187595	ZNF385C	protein_coding	-0.729354	2.37315	2.79158	2.06123	0.00209813	0.0113267	0	1
ENSG00000196151	WDSUB1	protein_coding	-0.346663	3.65048	3.90513	3.55043	0.00209849	0.0113267	0	1
ENSG00000174428	GTF2IRD2B	protein_coding	-0.3621	4.5972	4.85499	4.48422	0.00209923	0.0113267	0	1
ENSG00000225138	CTD-2228K2.7	processed_transcript	-1.00906	4.17383	4.78442	3.55707	0.00210448	0.0113464	0	1
ENSG00000113389	NPR3	protein_coding	-0.70981	6.26115	6.59648	5.96163	0.00210467	0.0113464	0	1
ENSG00000128271	ADORA2A	protein_coding	-0.88916	2.25237	2.68919	1.81821	0.00210523	0.0113464	0	1
ENSG00000116128	BCL9	protein_coding	-0.490071	4.12837	4.46344	3.9525	0.00210819	0.0113505	0	1
ENSG00000138798	EGF	protein_coding	-1.08802	2.78287	3.34703	2.11414	0.00210834	0.0113505	0	1
ENSG00000265491	RNF115	protein_coding	-0.237944	6.06578	6.24392	6.00202	0.00211294	0.0113626	0	1
ENSG00000147133	TAF1	protein_coding	-0.250994	6.57825	6.75988	6.51082	0.00211444	0.0113665	0	1
ENSG00000040487	PQLC2	protein_coding	-0.494221	3.42335	3.73384	3.25949	0.00211749	0.0113741	0	1
ENSG00000164211	STARD4	protein_coding	-0.592558	3.91741	4.18946	3.71327	0.00211839	0.0113741	0	1
ENSG00000236977	AC010746.2	sense_intronic	-0.682824	1.81018	2.23369	1.53138	0.00211861	0.0113741	0	1
ENSG00000259915	RP11-410E4.1	lincRNA	-0.693907	1.11905	1.53557	0.84323	0.00211899	0.0113741	0	1
ENSG00000214273	AGGF1P1	processed_pseudogene	-1.18759	1.49535	1.90258	0.773885	0.00212317	0.0113817	0	1
ENSG00000100473	COCH	protein_coding	-1.14592	4.17839	4.33177	3.53625	0.00212357	0.0113817	0	1
ENSG00000139636	LMBR1L	protein_coding	-0.443806	4.52325	4.79347	4.38038	0.00212419	0.0113817	0	1
ENSG00000196696	RP11-419C5.1	processed_transcript	-0.434167	4.1024	4.41573	3.95419	0.00212432	0.0113817	0	1
ENSG00000052126	PLEKHA5	protein_coding	-0.418396	5.46161	5.75929	5.31722	0.00214203	0.0114639	0	1
ENSG00000124374	PAIP2B	protein_coding	-0.505563	3.95949	4.29364	3.7787	0.00214481	0.0114745	0	1
ENSG00000169126	ARMC4	protein_coding	-0.729116	2.32737	2.69194	2.03121	0.00214951	0.0114912	0	1
ENSG00000100523	DDHD1	protein_coding	-0.350352	6.08091	6.34027	5.968	0.00215284	0.0115048	0	1
ENSG00000025434	NR1H3	protein_coding	-0.6764	4.28434	4.66642	3.99736	0.00216185	0.0115402	0	1
ENSG00000177133	RP1-163G9.1	antisense	-1.23806	1.61617	2.32419	0.740446	0.00216352	0.0115406	0	1
ENSG00000073756	PTGS2	protein_coding	-1.06182	4.27037	4.77147	3.62723	0.00216515	0.0115451	0	1
ENSG00000105708	ZNF14	protein_coding	-0.426226	3.75786	3.99889	3.63569	0.00216881	0.0115522	0	1
ENSG00000100528	CNIH1	protein_coding	-0.339299	5.54338	5.75672	5.44669	0.00217444	0.0115776	0	1
ENSG00000151929	BAG3	protein_coding	-0.928842	2.0303	2.39059	1.58294	0.00218724	0.0116415	0	1
ENSG00000153904	DDAH1	protein_coding	-0.987011	4.04476	3.83136	3.67489	0.00219344	0.0116617	0	1
ENSG00000219665	CTD-2006C1.2	processed_transcript	-0.409192	4.10991	4.39639	3.97777	0.00219897	0.0116868	0	1
ENSG00000171045	TSNARE1	protein_coding	-0.425516	4.2631	4.57241	4.11729	0.00220775	0.0117212	0	1
ENSG00000187862	TTC24	protein_coding	-0.836995	3.43357	3.94729	3.00681	0.00220787	0.0117212	0	1
ENSG00000178852	EFCAB13	protein_coding	-0.687133	4.04006	4.43397	3.74534	0.00221511	0.0117554	0	1
ENSG00000145741	BTF3	protein_coding	-0.360361	8.58554	8.83301	8.47316	0.00221595	0.0117555	0	1
ENSG00000278784	RP11-468E2.11	sense_intronic	-0.58724	1.89047	2.26051	1.67697	0.00222708	0.011806	0	1
ENSG00000186908	ZDHHC17	protein_coding	-0.422188	5.89206	6.14383	5.75811	0.00223338	0.0118264	0	1
ENSG00000160469	BRSK1	protein_coding	-0.601986	1.9151	2.23328	1.71051	0.0022424	0.0118482	0	1
ENSG00000246067	RP11-113K21.5	lincRNA	-0.642369	3.0102	3.36278	2.76505	0.00224445	0.0118548	0	1
ENSG00000176171	BNIP3	protein_coding	-0.485584	3.63248	3.97879	3.45841	0.00225975	0.0119183	0	1
ENSG00000198780	FAM169A	protein_coding	-0.674003	4.66096	4.86995	4.41846	0.00228312	0.0120153	0	1
ENSG00000172869	DMXL1	protein_coding	-0.393415	6.81791	7.09782	6.68542	0.00228523	0.0120221	0	1
ENSG00000196083	IL1RAP	protein_coding	-0.685954	3.75708	4.06606	3.48941	0.00229443	0.0120529	0	1
ENSG00000276007	RP11-358L22.3	sense_intronic	-0.460104	1.56066	1.88073	1.41721	0.00229523	0.0120529	0	1
ENSG00000151575	TEX9	protein_coding	-0.667722	3.20663	3.43839	2.97558	0.00230096	0.0120711	0	1
ENSG00000196074	SYCP2	protein_coding	-2.08799	4.39131	4.75558	1.76103	0.0023012	0.0120711	0	1
ENSG00000156103	MMP16	protein_coding	-2.04235	2.68343	3.30713	0.282458	0.00230774	0.0121011	0	1
ENSG00000242889	RN7SL449P	misc_RNA	-0.745991	1.49216	1.8733	1.18608	0.00230898	0.0121032	0	1
ENSG00000117533	VAMP4	protein_coding	-0.353238	4.69413	4.94003	4.58536	0.00231147	0.0121119	0	1
ENSG00000127084	FGD3	protein_coding	-0.381575	6.03169	6.30428	5.90513	0.00232478	0.012164	0	1
ENSG00000234072	AC074117.10	antisense	-0.57746	3.48677	3.89005	3.25593	0.00232612	0.0121667	0	1
ENSG00000163412	EIF4E3	protein_coding	-0.746311	5.68109	6.12514	5.3237	0.00233402	0.0121951	0	1
ENSG00000132680	KIAA0907	protein_coding	-0.351279	5.5616	5.82105	5.44813	0.00233407	0.0121951	0	1
ENSG00000235111	RP1-29C18.8	sense_intronic	-0.778213	3.48873	3.94006	3.12073	0.00233928	0.0122136	0	1
ENSG00000233435	AGGF1P2	processed_pseudogene	-1.08255	2.08077	2.47793	1.45744	0.00237019	0.0123572	0	1
ENSG00000119640	ACYP1	protein_coding	-0.507586	3.21604	3.59121	3.02779	0.0023808	0.0123947	0	1
ENSG00000155975	VPS37A	protein_coding	-0.37916	4.71625	4.96032	4.60028	0.00238574	0.0124031	0	1
ENSG00000113971	NPHP3	protein_coding	-0.42283	4.88101	5.19213	4.73082	0.00238583	0.0124031	0	1
ENSG00000118690	ARMC2	protein_coding	-0.484835	2.23601	2.51704	2.09114	0.0023951	0.0124379	0	1
ENSG00000104365	IKBKB	protein_coding	-0.321394	6.42836	6.65879	6.33062	0.00239781	0.0124475	0	1
ENSG00000140299	BNIP2	protein_coding	-0.326382	6.96714	7.19782	6.86791	0.00240312	0.0124706	0	1
ENSG00000122861	PLAU	protein_coding	-0.665221	2.94084	3.28262	2.68218	0.00240668	0.0124802	0	1
ENSG00000139746	RBM26	protein_coding	-0.307601	7.1836	7.41118	7.09016	0.00241681	0.0125217	0	1
ENSG00000185418	TARSL2	protein_coding	-0.326743	4.39959	4.63116	4.30414	0.00241813	0.0125217	0	1
ENSG00000156050	FAM161B	protein_coding	-0.556272	2.89145	3.24669	2.68924	0.00242852	0.012571	0	1
ENSG00000279561	RP11-4L24.4	TEC	-0.856169	2.49846	2.96941	2.07181	0.00242974	0.0125728	0	1
ENSG00000163814	CDCP1	protein_coding	-0.708569	4.68907	5.18025	4.34416	0.00243696	0.0126046	0	1
ENSG00000134709	HOOK1	protein_coding	-0.887075	4.37295	4.95906	3.86645	0.00243761	0.0126046	0	1
ENSG00000239305	RNF103	protein_coding	-0.419717	5.61561	5.8854	5.47708	0.00243872	0.0126059	0	1
ENSG00000165626	BEND7	protein_coding	-1.17402	3.65777	3.5798	3.03612	0.00244576	0.0126378	0	1
ENSG00000158863	FAM160B2	protein_coding	-0.4306	4.66298	4.96327	4.51361	0.0024483	0.0126463	0	1
ENSG00000117400	MPL	protein_coding	-0.701892	4.84041	5.29163	4.50973	0.00245058	0.0126536	0	1
ENSG00000240291	RP11-499P20.2	antisense	-0.61052	1.48261	1.8964	1.24275	0.00245718	0.0126684	0	1
ENSG00000077616	NAALAD2	protein_coding	-1.88589	1.81746	1.51598	0.0463728	0.00246038	0.0126684	0	1
ENSG00000179399	GPC5	protein_coding	-1.29255	2.5737	2.47776	1.80849	0.00246088	0.0126684	0	1
ENSG00000110811	P3H3	protein_coding	-0.754597	3.63453	4.14905	3.26221	0.00246129	0.0126684	0	1
ENSG00000185736	ADARB2	protein_coding	-1.64183	2.55552	2.47184	1.17532	0.0024846	0.0127703	0	1
ENSG00000122644	ARL4A	protein_coding	-0.699103	4.30632	4.58118	4.02909	0.00251288	0.0129065	0	1
ENSG00000275764	RP11-582E3.6	lincRNA	-0.473904	3.64721	3.994	3.47519	0.00252258	0.0129473	0	1
ENSG00000241489	AF011889.5	protein_coding	-0.933608	2.66383	3.23466	2.13549	0.0025254	0.0129571	0	1
ENSG00000247157	RP11-434C1.1	lincRNA	-1.22019	1.48133	2.21516	0.604113	0.00253476	0.0129989	0	1
ENSG00000145868	FBXO38	protein_coding	-0.37529	5.73757	6.00461	5.61376	0.0025529	0.0130722	0	1
ENSG00000198887	SMC5	protein_coding	-0.29448	6.87704	7.09848	6.78824	0.00255519	0.013073	0	1
ENSG00000261338	RP11-378A13.1	sense_overlapping	-0.653209	1.6377	2.01488	1.38467	0.00256007	0.0130933	0	1
ENSG00000243660	ZNF487	protein_coding	-0.758124	2.08964	2.43662	1.77647	0.00256308	0.0130995	0	1
ENSG00000283154	IQCJ-SCHIP1	protein_coding	-0.777177	3.06896	3.33837	2.7513	0.00256556	0.0131029	0	1
ENSG00000170345	FOS	protein_coding	-0.77368	8.87237	9.1693	8.53189	0.00257399	0.0131367	0	1
ENSG00000264895	RP11-421E14.2	sense_intronic	-0.532838	2.72011	3.08968	2.52479	0.00258073	0.0131655	0	1
ENSG00000256981	TAS2R18	processed_pseudogene	-1.26275	1.26743	1.72753	0.392176	0.00258143	0.0131655	0	1
ENSG00000136870	ZNF189	protein_coding	-0.382073	4.85242	5.12868	4.72475	0.00258846	0.0131967	0	1
ENSG00000164136	IL15	protein_coding	-0.927177	3.05915	3.53074	2.55649	0.00260177	0.0132506	0	1
ENSG00000136436	CALCOCO2	protein_coding	-0.451741	5.78349	6.02086	5.6405	0.00260465	0.013256	0	1
ENSG00000044459	CNTLN	protein_coding	-0.333221	5.95707	6.19704	5.85302	0.00260748	0.0132657	0	1
ENSG00000224940	PRRT4	protein_coding	-0.907995	2.68451	2.85757	2.28627	0.00261671	0.0133034	0	1
ENSG00000204623	XXbac-BPG250I8.4	transcribed_unitary_pseudogene	-1.30848	3.42065	3.76543	2.48338	0.00261784	0.0133045	0	1
ENSG00000136213	CHST12	protein_coding	-0.401613	7.12332	7.38634	6.99132	0.00263901	0.0134027	0	1
ENSG00000144182	LIPT1	protein_coding	-0.676336	2.04218	2.41629	1.77356	0.0026561	0.0134706	0	1
ENSG00000144026	ZNF514	protein_coding	-0.627936	4.70665	5.1137	4.43266	0.00266288	0.0134908	0	1
ENSG00000113140	SPARC	protein_coding	-0.735189	6.41651	6.83685	6.06722	0.00266953	0.0135199	0	1
ENSG00000168306	ACOX2	protein_coding	-1.07174	1.949	2.23316	1.36085	0.00267767	0.0135563	0	1
ENSG00000100784	RPS6KA5	protein_coding	-0.365129	5.51821	5.77773	5.39943	0.00269512	0.0136253	0	1
ENSG00000174796	THAP6	protein_coding	-0.61851	3.24705	3.60063	3.00764	0.00269599	0.0136253	0	1
ENSG00000163138	PACRGL	protein_coding	-0.431628	3.292	3.59619	3.15161	0.00270571	0.0136602	0	1
ENSG00000253953	PCDHGB4	protein_coding	-1.20055	2.05072	2.02978	1.38573	0.00271656	0.0137065	0	1
ENSG00000101751	POLI	protein_coding	-0.484644	4.79754	5.11874	4.61805	0.00271676	0.0137065	0	1
ENSG00000168765	GSTM4	protein_coding	-0.439739	3.64764	3.96043	3.49969	0.00273833	0.0137914	0	1
ENSG00000198547	C20orf203	protein_coding	-0.804929	2.13423	2.50314	1.77689	0.00274727	0.013822	0	1
ENSG00000132275	RRP8	protein_coding	-0.234684	5.12577	5.29627	5.06457	0.00276335	0.0138943	0	1
ENSG00000241549	GUSBP2	transcribed_unprocessed_pseudogene	-0.577367	3.36718	3.74217	3.14157	0.00276414	0.0138943	0	1
ENSG00000131368	MRPS25	protein_coding	-0.399834	5.63466	5.90767	5.50039	0.00276451	0.0138943	0	1
ENSG00000256436	TAS2R31	protein_coding	-1.24465	1.48323	1.88578	0.63357	0.00277403	0.0139373	0	1
ENSG00000164164	OTUD4	protein_coding	-0.286535	6.93949	7.14702	6.85594	0.00277833	0.013948	0	1
ENSG00000105808	RASA4	protein_coding	-0.440807	5.34242	5.64917	5.18401	0.00277903	0.013948	0	1
ENSG00000155858	LSM11	protein_coding	-0.355242	4.30694	4.56367	4.1958	0.00280298	0.0140604	0	1
ENSG00000185862	EVI2B	protein_coding	-0.626725	5.92682	6.27268	5.66669	0.0028083	0.0140707	0	1
ENSG00000182511	FES	protein_coding	-0.401915	6.11843	6.3916	5.98296	0.00281481	0.0140959	0	1
ENSG00000007341	ST7L	protein_coding	-0.337544	4.11217	4.33526	4.01734	0.00282057	0.0141174	0	1
ENSG00000122008	POLK	protein_coding	-0.310694	5.28561	5.50451	5.19348	0.00282396	0.0141206	0	1
ENSG00000271789	RP5-1112D6.7	lincRNA	-0.624495	1.5704	1.9771	1.31974	0.00282409	0.0141206	0	1
ENSG00000133104	SPG20	protein_coding	-0.346159	6.25989	6.51636	6.14665	0.00282412	0.0141206	0	1
ENSG00000027869	SH2D2A	protein_coding	-1.01623	1.60909	1.77891	1.11095	0.0028334	0.0141572	0	1
ENSG00000046651	OFD1	protein_coding	-0.382339	5.79434	6.06683	5.6656	0.00284322	0.0142014	0	1
ENSG00000168876	ANKRD49	protein_coding	-0.706586	3.35415	3.65499	3.07089	0.0028524	0.0142326	0	1
ENSG00000117143	UAP1	protein_coding	-0.42535	4.9923	5.20986	4.86446	0.00285513	0.0142366	0	1
ENSG00000121989	ACVR2A	protein_coding	-0.615929	3.34872	3.71284	3.10492	0.00285709	0.0142366	0	1
ENSG00000118762	PKD2	protein_coding	-0.427345	6.3434	6.65063	6.18896	0.00285803	0.0142366	0	1
ENSG00000167280	ENGASE	protein_coding	-0.568684	5.9072	6.27025	5.67449	0.00285811	0.0142366	0	1
ENSG00000204311	DFNB59	protein_coding	-0.679991	1.42611	1.86396	1.13815	0.00286286	0.0142554	0	1
ENSG00000003147	ICA1	protein_coding	-0.459859	4.62588	4.94494	4.45784	0.00286879	0.01428	0	1
ENSG00000172007	RAB33B	protein_coding	-0.412531	4.19785	4.49239	4.05839	0.00287325	0.0142973	0	1
ENSG00000004660	CAMKK1	protein_coding	-0.558168	3.26266	3.60842	3.05578	0.00287562	0.0143042	0	1
ENSG00000225614	ZNF469	protein_coding	-0.527811	4.5767	4.90537	4.37638	0.00288201	0.0143311	0	1
ENSG00000137776	SLTM	protein_coding	-0.319287	6.57972	6.82037	6.47835	0.00288539	0.014343	0	1
ENSG00000183688	RFLNB	protein_coding	-0.456187	7.0097	7.29866	6.84852	0.0029071	0.0144312	0	1
ENSG00000136068	FLNB	protein_coding	-0.562785	8.06025	8.34386	7.85202	0.00291153	0.0144483	0	1
ENSG00000111261	MANSC1	protein_coding	-0.722962	2.92269	3.35481	2.59527	0.00293268	0.0145432	0	1
ENSG00000118058	KMT2A	protein_coding	-0.29771	8.37945	8.59172	8.29216	0.00293809	0.0145651	0	1
ENSG00000061987	MON2	protein_coding	-0.28433	6.65919	6.86558	6.5762	0.00294382	0.0145885	0	1
ENSG00000214046	SMIM7	protein_coding	-0.251159	4.72397	4.90557	4.65695	0.00295365	0.0146322	0	1
ENSG00000176715	ACSF3	protein_coding	-0.416501	5.81168	6.06192	5.67701	0.00295764	0.0146431	0	1
ENSG00000272335	RP11-53O19.3	lincRNA	-0.554785	3.0298	3.37237	2.82545	0.00296514	0.0146742	0	1
ENSG00000122870	BICC1	protein_coding	-1.35076	2.79502	2.38686	2.01248	0.002974	0.014703	0	1
ENSG00000171291	ZNF439	protein_coding	-0.538843	5.28067	5.62985	5.0657	0.00302829	0.0149358	0	1
ENSG00000183718	TRIM52	protein_coding	-0.524751	4.4482	4.8149	4.23802	0.00303376	0.0149577	0	1
ENSG00000165113	GKAP1	protein_coding	-0.430676	3.19743	3.50672	3.05533	0.00304561	0.0150059	0	1
ENSG00000104728	ARHGEF10	protein_coding	-0.705488	4.00617	4.41629	3.68279	0.0030486	0.0150156	0	1
ENSG00000280128	XXbac-BPG283O16.9	TEC	-1.56473	3.40675	3.24325	2.12586	0.00305433	0.0150336	0	1
ENSG00000146247	PHIP	protein_coding	-0.31522	8.14146	8.37624	8.04294	0.00305555	0.0150345	0	1
ENSG00000271122	RP11-379H18.1	antisense	-0.45492	3.45992	3.7866	3.30115	0.00305932	0.0150429	0	1
ENSG00000101442	ACTR5	protein_coding	-0.435602	4.0402	4.25137	3.91532	0.00307394	0.0151045	0	1
ENSG00000117335	CD46	protein_coding	-0.346334	6.42149	6.67671	6.30781	0.0030839	0.0151432	0	1
ENSG00000117139	KDM5B	protein_coding	-0.343187	7.51977	7.74986	7.4141	0.00308562	0.0151466	0	1
ENSG00000107954	NEURL1	protein_coding	-0.907698	3.85839	4.36516	3.3443	0.00310545	0.0152182	0	1
ENSG00000100485	SOS2	protein_coding	-0.251473	6.24219	6.42981	6.1715	0.00311565	0.0152527	0	1
ENSG00000125814	NAPB	protein_coding	-0.456655	4.14983	4.41989	3.99933	0.00312608	0.0152883	0	1
ENSG00000054219	LY75	protein_coding	-0.489639	7.0323	7.33903	6.85053	0.00312805	0.0152928	0	1
ENSG00000144559	TAMM41	protein_coding	-0.446063	4.08606	4.37838	3.9336	0.00314402	0.0153451	0	1
ENSG00000122435	TRMT13	protein_coding	-0.500378	4.69348	5.06301	4.49113	0.00316112	0.015413	0	1
ENSG00000198039	ZNF273	protein_coding	-0.414585	4.94338	5.23363	4.79803	0.00321172	0.0156282	0	1
ENSG00000152409	JMY	protein_coding	-0.316169	6.0265	6.24247	5.93237	0.0032248	0.0156813	0	1
ENSG00000137269	LRRC1	protein_coding	-0.467637	3.15942	3.46928	3.00189	0.00324297	0.0157644	0	1
ENSG00000281183	NPTN-IT1	sense_intronic	-0.512014	2.41525	2.77192	2.23017	0.00325123	0.015794	0	1
ENSG00000261794	GOLGA8H	protein_coding	-0.590077	2.05042	2.45598	1.81362	0.00326361	0.0158435	0	1
ENSG00000160961	ZNF333	protein_coding	-0.477047	4.01254	4.33308	3.84063	0.00327647	0.0159007	0	1
ENSG00000280214	CTD-2012K14.5	TEC	-0.865014	2.32941	2.75902	1.88961	0.00327872	0.0159063	0	1
ENSG00000274008	RF00017	misc_RNA	-0.95856	1.3562	1.84071	0.818561	0.00329139	0.0159616	0	1
ENSG00000204252	HLA-DOA	protein_coding	-1.15815	4.80525	5.04694	4.06483	0.00330492	0.0160067	0	1
ENSG00000162542	TMCO4	protein_coding	-0.354955	4.38144	4.61465	4.27476	0.00332036	0.0160547	0	1
ENSG00000258441	CTD-2552B11.4	processed_transcript	-0.521661	5.27983	5.58404	5.08341	0.00332556	0.0160733	0	1
ENSG00000033867	SLC4A7	protein_coding	-0.385684	5.91129	6.1772	5.78157	0.00332744	0.0160733	0	1
ENSG00000259820	AC083843.1	lincRNA	-0.791199	3.21804	3.67344	2.82341	0.00334534	0.0161486	0	1
ENSG00000151687	ANKAR	protein_coding	-0.444446	3.49149	3.8041	3.33973	0.00335932	0.0161999	0	1
ENSG00000186615	KTN1-AS1	antisense	-0.533969	2.67587	3.02943	2.47923	0.00336916	0.0162278	0	1
ENSG00000119699	TGFB3	protein_coding	-0.712373	1.94669	2.33615	1.64235	0.00336957	0.0162278	0	1
ENSG00000269743	SLC25A53	protein_coding	-0.406818	2.35734	2.64084	2.23682	0.00338334	0.0162824	0	1
ENSG00000198589	LRBA	protein_coding	-0.356823	8.89384	9.10666	8.78837	0.00339727	0.0163395	0	1
ENSG00000198933	TBKBP1	protein_coding	-0.643529	3.95409	4.26074	3.69686	0.00341254	0.0163967	0	1
ENSG00000239636	RP4-728D4.2	antisense	-0.535771	2.4449	2.73592	2.26601	0.0034267	0.0164592	0	1
ENSG00000152804	HHEX	protein_coding	-0.375032	5.758	5.99429	5.63964	0.00350139	0.0167414	0	1
ENSG00000254837	AP001372.2	bidirectional_promoter_lncRNA	-0.451652	1.94746	2.24569	1.80659	0.00350273	0.0167414	0	1
ENSG00000041802	LSG1	protein_coding	-0.292237	5.90746	6.10168	5.82505	0.00350918	0.0167667	0	1
ENSG00000284707	RP5-1090P18.1	processed_transcript	-0.921223	2.74214	3.17432	2.23851	0.00351355	0.01677	0	1
ENSG00000126214	KLC1	protein_coding	-0.352454	6.8633	7.11273	6.74806	0.00351546	0.01677	0	1
ENSG00000107614	TRDMT1	protein_coding	-0.375751	4.71812	4.98206	4.5933	0.00351564	0.01677	0	1
ENSG00000132274	TRIM22	protein_coding	-0.520534	6.65371	6.97322	6.4519	0.00352001	0.0167853	0	1
ENSG00000187824	TMEM220	protein_coding	-0.394183	3.78042	4.05917	3.65356	0.00352149	0.0167856	0	1
ENSG00000104881	PPP1R13L	protein_coding	-0.57757	2.24761	2.61423	2.02677	0.0035247	0.0167856	0	1
ENSG00000169752	NRG4	protein_coding	-0.942675	2.36709	2.68893	1.87469	0.00353744	0.0168353	0	1
ENSG00000182179	UBA7	protein_coding	-0.648276	7.01492	7.4097	6.71992	0.0035399	0.0168359	0	1
ENSG00000261308	FIGNL2	protein_coding	-0.806658	1.69856	2.1282	1.31437	0.00354882	0.0168673	0	1
ENSG00000257176	RP11-996F15.2	antisense	-1.2022	3.49958	3.48899	2.77155	0.00354998	0.0168673	0	1
ENSG00000257169	RP11-117N2.2	processed_pseudogene	-0.739155	1.21039	1.63921	0.875986	0.00356277	0.0169171	0	1
ENSG00000272505	RP11-981G7.6	lincRNA	-0.795326	1.52467	2.02721	1.13148	0.00357356	0.0169572	0	1
ENSG00000168781	PPIP5K1	protein_coding	-0.324188	4.88318	5.11452	4.78291	0.00357734	0.0169696	0	1
ENSG00000188641	DPYD	protein_coding	-0.55395	6.45104	6.78053	6.22925	0.00359077	0.0170177	0	1
ENSG00000105227	PRX	protein_coding	-0.744617	3.46381	3.86964	3.11424	0.00359099	0.0170177	0	1
ENSG00000137040	RANBP6	protein_coding	-0.321364	5.79208	6.01825	5.6929	0.0036018	0.0170467	0	1
ENSG00000107611	CUBN	protein_coding	-0.716558	3.36855	3.68845	3.0641	0.00360817	0.0170657	0	1
ENSG00000251287	ALG1L2	protein_coding	-0.925472	1.29941	1.72163	0.810371	0.00361772	0.0170997	0	1
ENSG00000272356	RP5-1112D6.8	antisense	-0.624364	2.50972	2.88675	2.2568	0.00361947	0.0171024	0	1
ENSG00000275325	RP11-26F2.1	transcribed_unprocessed_pseudogene	-0.980663	2.09271	1.66633	1.75472	0.00363396	0.0171541	0	1
ENSG00000116266	STXBP3	protein_coding	-0.319846	5.78715	6.01568	5.68749	0.00363614	0.0171589	0	1
ENSG00000207008	SNORA54	snoRNA	-1.38629	3.29625	3.66969	2.16659	0.00364624	0.0171957	0	1
ENSG00000136813	KIAA0368	protein_coding	-0.242823	7.63713	7.80562	7.57309	0.00364632	0.0171957	0	1
ENSG00000172349	IL16	protein_coding	-0.579853	5.56953	5.85563	5.34568	0.00365872	0.017246	0	1
ENSG00000114857	NKTR	protein_coding	-0.508605	7.67981	8.02537	7.47581	0.00366074	0.0172469	0	1
ENSG00000185658	BRWD1	protein_coding	-0.320236	7.72664	7.95524	7.62681	0.00366283	0.017251	0	1
ENSG00000179240	RP11-111M22.2	protein_coding	-0.716561	3.01747	3.49206	2.67388	0.00366399	0.017251	0	1
ENSG00000157653	C9orf43	protein_coding	-0.600034	3.39639	3.76701	3.15171	0.00367224	0.0172787	0	1
ENSG00000067082	KLF6	protein_coding	-0.747992	7.1091	7.41283	6.76827	0.00369012	0.0173516	0	1
ENSG00000104133	SPG11	protein_coding	-0.247686	7.0592	7.24331	6.98945	0.00369969	0.0173853	0	1
ENSG00000085382	HACE1	protein_coding	-0.371127	5.03099	5.27333	4.91219	0.00371706	0.01745	0	1
ENSG00000215154	AC141586.5	transcribed_unprocessed_pseudogene	-0.442445	3.64887	3.93602	3.50141	0.003725	0.0174816	0	1
ENSG00000260916	CCPG1	protein_coding	-0.395998	5.01897	5.28165	4.88627	0.00374325	0.0175503	0	1
ENSG00000118804	STBD1	protein_coding	-0.561396	2.74245	3.08646	2.5308	0.0037563	0.0175944	0	1
ENSG00000156162	DPY19L4	protein_coding	-0.305352	5.63505	5.86852	5.538	0.00376639	0.0176246	0	1
ENSG00000170085	SIMC1	protein_coding	-0.446361	3.80318	4.11695	3.64485	0.00377361	0.0176502	0	1
ENSG00000197283	SYNGAP1	protein_coding	-0.6266	5.47999	5.86848	5.19898	0.00377621	0.0176502	0	1
ENSG00000130177	CDC16	protein_coding	-0.309687	5.65917	5.88687	5.56246	0.00377673	0.0176502	0	1
ENSG00000165943	MOAP1	protein_coding	-0.502626	4.55476	4.85114	4.36953	0.00378314	0.0176703	0	1
ENSG00000162415	ZSWIM5	protein_coding	-1.05934	2.13881	2.14997	1.60512	0.00379285	0.0177028	0	1
ENSG00000150977	RILPL2	protein_coding	-0.285508	5.82919	6.02427	5.74793	0.0037948	0.0177062	0	1
ENSG00000276805	RP11-291L22.9	transcribed_unprocessed_pseudogene	-0.557285	2.7119	3.0472	2.50726	0.00381714	0.017799	0	1
ENSG00000214783	RP5-1022I14.1	processed_transcript	-0.480029	3.50443	3.80023	3.33989	0.00382982	0.0178391	0	1
ENSG00000226696	AC008746.11	antisense	-1.10408	1.78722	2.38595	1.03134	0.00383065	0.0178391	0	1
ENSG00000169442	CD52	protein_coding	-0.736105	5.11723	5.46243	4.77301	0.00383419	0.0178499	0	1
ENSG00000137845	ADAM10	protein_coding	-0.294367	6.90889	7.11734	6.82113	0.00383596	0.0178512	0	1
ENSG00000234741	GAS5	processed_transcript	-0.57652	7.68179	8.07734	7.42769	0.00385204	0.01791	0	1
ENSG00000167393	PPP2R3B	protein_coding	-0.56501	3.36437	3.69977	3.1478	0.00386429	0.0179612	0	1
ENSG00000281706	LINC01012	lincRNA	-0.714839	1.49979	1.84132	1.20117	0.00386706	0.0179684	0	1
ENSG00000185379	RAD51D	protein_coding	-0.298469	5.56976	5.77335	5.48278	0.00386951	0.017974	0	1
ENSG00000255455	RP11-890B15.3	lincRNA	-0.430635	3.50181	3.78457	3.36129	0.00387205	0.01798	0	1
ENSG00000137720	C11orf1	protein_coding	-0.441958	3.34146	3.66253	3.18761	0.00388351	0.0180217	0	1
ENSG00000258727	RP11-66N24.3	antisense	-0.70455	3.8572	4.31202	3.5137	0.00389561	0.0180663	0	1
ENSG00000230068	RP1-224A6.6	sense_intronic	-0.652597	1.6153	2.06342	1.33068	0.00391214	0.0181372	0	1
ENSG00000235961	PNMA6A	protein_coding	-0.549573	2.08127	2.40609	1.8832	0.00393158	0.0182157	0	1
ENSG00000114021	NIT2	protein_coding	-0.308614	5.34335	5.56155	5.24961	0.00393942	0.0182462	0	1
ENSG00000185420	SMYD3	protein_coding	-0.326519	4.54877	4.73966	4.45988	0.00394785	0.0182752	0	1
ENSG00000241343	RPL36A	protein_coding	-0.364311	8.89643	9.14344	8.77764	0.00394819	0.0182752	0	1
ENSG00000233621	RP11-422J8.1	antisense	-0.63501	1.76776	2.12347	1.51728	0.00397073	0.0183502	0	1
ENSG00000124523	SIRT5	protein_coding	-0.339326	4.62654	4.85506	4.52276	0.00398002	0.0183873	0	1
ENSG00000090565	RAB11FIP3	protein_coding	-0.494998	5.23438	5.59114	5.03249	0.0039858	0.0184023	0	1
ENSG00000109107	ALDOC	protein_coding	-0.658381	2.96091	3.1988	2.71784	0.00398973	0.0184088	0	1
ENSG00000134253	TRIM45	protein_coding	-0.475341	2.94865	3.20917	2.80011	0.00399636	0.0184223	0	1
ENSG00000127364	TAS2R4	protein_coding	-0.882181	1.87431	2.3594	1.39287	0.00401283	0.0184769	0	1
ENSG00000169871	TRIM56	protein_coding	-0.340139	7.06128	7.29824	6.95203	0.00401377	0.0184769	0	1
ENSG00000245849	CTD-2339L15.1	processed_transcript	-0.587729	3.08759	3.46453	2.84838	0.0040397	0.0185745	0	1
ENSG00000196387	ZNF140	protein_coding	-0.382785	3.93432	4.18452	3.81591	0.00404981	0.018615	0	1
ENSG00000088970	KIZ	protein_coding	-0.390226	4.18894	4.44893	4.06263	0.00407677	0.0187088	0	1
ENSG00000143494	VASH2	protein_coding	-0.88383	1.56937	1.99875	1.10742	0.00411693	0.0188638	0	1
ENSG00000214293	AC090421.1	lincRNA	-0.467846	2.22922	2.56065	2.06944	0.00412222	0.0188821	0	1
ENSG00000114127	XRN1	protein_coding	-0.284421	7.07303	7.27953	6.98792	0.00412483	0.0188881	0	1
ENSG00000166341	DCHS1	protein_coding	-0.948095	5.19859	5.48451	4.67159	0.00414422	0.018965	0	1
ENSG00000074660	SCARF1	protein_coding	-0.570889	5.05023	5.29295	4.84038	0.0041484	0.0189781	0	1
ENSG00000259326	RP11-102L12.2	antisense	-0.474489	2.24464	2.56073	2.08299	0.00415273	0.018992	0	1
ENSG00000163704	PRRT3	protein_coding	-0.587894	3.9203	4.21819	3.69326	0.00415972	0.0190059	0	1
ENSG00000131773	KHDRBS3	protein_coding	-0.776924	3.53184	3.75753	3.19667	0.0041827	0.0191049	0	1
ENSG00000251079	BMS1P2	transcribed_unprocessed_pseudogene	-0.799038	2.3464	2.80495	1.93856	0.00418626	0.0191105	0	1
ENSG00000212127	TAS2R14	protein_coding	-0.96391	1.93902	2.35425	1.38632	0.00419591	0.0191472	0	1
ENSG00000180139	RP11-399O19.5	antisense	-0.65081	2.14277	2.56949	1.85784	0.00421335	0.0192208	0	1
ENSG00000066651	TRMT11	protein_coding	-0.341427	4.11264	4.3565	4.0075	0.00423283	0.0192975	0	1
ENSG00000095564	BTAF1	protein_coding	-0.295613	7.23708	7.44838	7.14757	0.00424472	0.0193275	0	1
ENSG00000279717	LLNLF-158E9.1	TEC	-1.29879	1.69148	2.20998	0.660674	0.00425103	0.0193501	0	1
ENSG00000164023	SGMS2	protein_coding	-0.915519	2.26993	2.55571	1.80131	0.00426464	0.0193999	0	1
ENSG00000267640	CTD-2554C21.2	transcribed_unprocessed_pseudogene	-0.850028	2.06387	2.58103	1.59287	0.00426725	0.0194057	0	1
ENSG00000231074	HCG18	antisense	-1.13681	4.54792	4.72686	3.82007	0.00427009	0.0194125	0	1
ENSG00000163827	LRRC2	protein_coding	-1.33917	1.62197	1.4362	0.744429	0.00428429	0.0194527	0	1
ENSG00000132970	WASF3	protein_coding	-1.1197	3.25642	3.19472	2.63356	0.00428794	0.0194533	0	1
ENSG00000176049	JAKMIP2	protein_coding	-0.640063	4.13222	4.50183	3.84954	0.00430396	0.0195116	0	1
ENSG00000197448	GSTK1	protein_coding	-0.276516	6.41578	6.6136	6.33484	0.00431911	0.0195741	0	1
ENSG00000196597	ZNF782	protein_coding	-0.327552	4.33563	4.55185	4.24002	0.00433146	0.0196111	0	1
ENSG00000260273	RP11-425D10.10	antisense	-0.886307	1.57243	1.98567	1.10866	0.00433267	0.0196111	0	1
ENSG00000062282	DGAT2	protein_coding	-0.942342	2.19441	2.77371	1.61779	0.00434782	0.0196693	0	1
ENSG00000166313	APBB1	protein_coding	-0.773286	2.95057	3.12317	2.63664	0.00434894	0.0196693	0	1
ENSG00000177990	DPY19L2	protein_coding	-0.697331	5.10717	5.41275	4.79574	0.00437822	0.0197741	0	1
ENSG00000040933	INPP4A	protein_coding	-0.274452	5.66332	5.84345	5.5882	0.00438485	0.0197918	0	1
ENSG00000177380	PPFIA3	protein_coding	-0.63325	3.00672	3.3225	2.75457	0.00439756	0.019843	0	1
ENSG00000198270	TMEM116	protein_coding	-0.489418	2.88949	3.19803	2.7207	0.00443683	0.0199952	0	1
ENSG00000107643	MAPK8	protein_coding	-0.339902	4.90592	5.15483	4.79384	0.00443799	0.0199952	0	1
ENSG00000164916	FOXK1	protein_coding	-0.281423	7.3107	7.51717	7.22604	0.00443818	0.0199952	0	1
ENSG00000265479	CTD-2192D1.1	processed_transcript	-0.481506	3.75206	4.07858	3.57295	0.00444426	0.0200164	0	1
ENSG00000220205	VAMP2	protein_coding	-0.465657	4.57148	4.89629	4.39207	0.00445634	0.0200521	0	1
ENSG00000112234	FBXL4	protein_coding	-0.278188	6.04053	6.24584	5.95694	0.00445895	0.0200577	0	1
ENSG00000196531	NACA	protein_coding	-0.330157	8.16474	8.37624	8.06517	0.00446047	0.0200583	0	1
ENSG00000104231	ZFAND1	protein_coding	-0.328971	4.79287	5.02653	4.68843	0.0044704	0.0200905	0	1
ENSG00000270025	BMS1P7	transcribed_unprocessed_pseudogene	-0.512336	1.84121	2.17078	1.66019	0.00447861	0.020115	0	1
ENSG00000148090	AUH	protein_coding	-0.301697	3.92031	4.13954	3.83443	0.00451987	0.0202689	0	1
ENSG00000145390	USP53	protein_coding	-0.487905	4.81339	5.14657	4.61947	0.00453198	0.020317	0	1
ENSG00000164659	KIAA1324L	protein_coding	-1.07138	3.81859	3.85455	3.21846	0.00454879	0.0203735	0	1
ENSG00000069399	BCL3	protein_coding	-0.709445	2.96942	3.37575	2.6391	0.00457247	0.0204669	0	1
ENSG00000180817	PPA1	protein_coding	-0.44586	6.59348	6.8672	6.43331	0.00457398	0.0204674	0	1
ENSG00000271699	SNX29P2	transcribed_unprocessed_pseudogene	-0.735969	1.41286	1.84438	1.06343	0.00462258	0.0206721	0	1
ENSG00000184588	PDE4B	protein_coding	-1.07704	5.24678	5.25351	4.6336	0.00462561	0.0206793	0	1
ENSG00000107960	OBFC1	protein_coding	-0.384762	4.15555	4.42218	4.02807	0.00468429	0.0208855	0	1
ENSG00000221994	ZNF630	protein_coding	-0.568042	1.73385	2.0736	1.52174	0.0046858	0.0208855	0	1
ENSG00000134444	KIAA1468	protein_coding	-0.28854	6.17871	6.38614	6.09152	0.00468611	0.0208855	0	1
ENSG00000257093	KIAA1147	protein_coding	-0.629039	6.92019	7.20338	6.65789	0.00470092	0.020945	0	1
ENSG00000165288	BRWD3	protein_coding	-0.276476	6.43703	6.64073	6.35385	0.00472669	0.0210469	0	1
ENSG00000174130	TLR6	protein_coding	-0.578901	4.10635	4.26273	3.91788	0.00474857	0.0211314	0	1
ENSG00000198160	MIER1	protein_coding	-0.333671	6.31895	6.56007	6.20894	0.00476794	0.0212046	0	1
ENSG00000282508	LINC01002	processed_transcript	-0.716138	2.9162	3.31146	2.58291	0.00477221	0.0212106	0	1
ENSG00000279481	RP11-181K12.1	TEC	-0.497199	1.90927	2.25956	1.72959	0.00477615	0.0212183	0	1
ENSG00000069424	KCNAB2	protein_coding	-0.410938	7.86386	8.15101	7.7143	0.00477832	0.0212183	0	1
ENSG00000166669	ATF7IP2	protein_coding	-0.383527	4.66275	4.9004	4.53969	0.0047844	0.0212388	0	1
ENSG00000180979	LRRC57	protein_coding	-0.255772	4.80371	4.98027	4.73436	0.00484138	0.0214655	0	1
ENSG00000143353	LYPLAL1	protein_coding	-0.409195	3.70359	3.98706	3.56583	0.00484653	0.0214752	0	1
ENSG00000230551	CTB-89H12.4	processed_transcript	-0.331549	6.32674	6.56075	6.21927	0.00485134	0.02149	0	1
ENSG00000172379	ARNT2	protein_coding	-1.37483	2.73874	2.57061	1.73406	0.00486331	0.0215299	0	1
ENSG00000159086	PAXBP1	protein_coding	-0.356783	6.69928	6.95938	6.57631	0.00487082	0.02155	0	1
ENSG00000130024	PHF10	protein_coding	-0.38592	5.89651	6.16367	5.76165	0.00487904	0.0215732	0	1
ENSG00000060138	YBX3	protein_coding	-0.458462	7.63043	7.85786	7.47627	0.00491885	0.0217294	0	1
ENSG00000228828	RP11-162G10.1	processed_pseudogene	-0.715456	1.5186	1.90585	1.19849	0.00492939	0.0217624	0	1
ENSG00000105865	DUS4L	protein_coding	-0.320629	3.08669	3.32663	2.99572	0.00493082	0.0217624	0	1
ENSG00000228315	KB-1572G7.1	processed_transcript	-0.565871	4.92275	5.32016	4.66763	0.00494629	0.0218241	0	1
ENSG00000165548	TMEM63C	protein_coding	-0.913956	2.06666	2.4128	1.57491	0.00494893	0.0218291	0	1
ENSG00000159882	ZNF230	protein_coding	-0.434333	3.25127	3.53084	3.10904	0.00495694	0.0218511	0	1
ENSG00000204084	INPP5B	protein_coding	-0.251504	6.12863	6.29382	6.06191	0.0049698	0.0218813	0	1
ENSG00000231177	GHRLOS2	antisense	-0.468325	2.77289	3.07569	2.6124	0.0049768	0.0219055	0	1
ENSG00000177054	ZDHHC13	protein_coding	-0.248424	4.72515	4.90651	4.65621	0.00498676	0.0219294	0	1
ENSG00000272994	RP11-332H14.2	lincRNA	-0.432751	3.0543	3.35705	2.90763	0.00499328	0.0219514	0	1
ENSG00000157077	ZFYVE9	protein_coding	-0.919167	4.25523	4.09672	3.86905	0.00499931	0.0219673	0	1
ENSG00000165646	SLC18A2	protein_coding	-0.908803	4.3274	4.32816	3.90799	0.0050051	0.0219834	0	1
ENSG00000235823	OLMALINC	lincRNA	-0.769673	2.08936	2.57916	1.69601	0.00502373	0.0220385	0	1
ENSG00000130224	LRCH2	protein_coding	-1.16775	1.60562	1.44833	0.940088	0.00504219	0.0220878	0	1
ENSG00000177888	ZBTB41	protein_coding	-0.352722	5.01503	5.27118	4.89517	0.00504257	0.0220878	0	1
ENSG00000175455	CCDC14	protein_coding	-0.52491	6.45186	6.77706	6.23775	0.00504926	0.0221105	0	1
ENSG00000160908	ZNF394	protein_coding	-0.268204	5.33237	5.52863	5.25354	0.0050531	0.0221206	0	1
ENSG00000118181	RPS25	protein_coding	-0.366271	9.30785	9.55065	9.18692	0.00505738	0.0221291	0	1
ENSG00000011523	CEP68	protein_coding	-0.343147	5.94287	6.19512	5.82647	0.00507147	0.0221755	0	1
ENSG00000117226	GBP3	protein_coding	-0.584429	4.01987	4.39265	3.7669	0.00507174	0.0221755	0	1
ENSG00000284052	RP11-284E5.1	bidirectional_promoter_lncRNA	-0.761526	1.43713	1.82724	1.08376	0.0050798	0.0222003	0	1
ENSG00000240230	COX19	protein_coding	-0.34824	5.05923	5.31528	4.94071	0.00508046	0.0222003	0	1
ENSG00000188897	CTD-3088G3.8	protein_coding	-0.965338	3.09248	3.48505	2.51882	0.00508405	0.022204	0	1
ENSG00000275202	RP11-156K23.3	antisense	-0.550006	1.75485	2.14667	1.53594	0.00508437	0.022204	0	1
ENSG00000283352	XXbac-BPGBPG55C20.4	processed_transcript	-0.520011	1.37833	1.74621	1.18463	0.00508799	0.0222064	0	1
ENSG00000173214	MFSD4B	protein_coding	-0.337442	5.14288	5.36965	5.0359	0.00511794	0.0223223	0	1
ENSG00000118507	AKAP7	protein_coding	-0.410276	3.9038	4.19057	3.76173	0.00513908	0.0223958	0	1
ENSG00000005187	ACSM3	protein_coding	-0.796768	5.823	5.96759	5.467	0.0051434	0.0224011	0	1
ENSG00000136717	BIN1	protein_coding	-0.593031	5.45909	5.80736	5.19931	0.00514643	0.0224077	0	1
ENSG00000077458	FAM76B	protein_coding	-0.285969	5.24148	5.45027	5.15435	0.00518576	0.0225721	0	1
ENSG00000105993	DNAJB6	protein_coding	-0.362884	7.11609	7.32917	7.00335	0.00522059	0.0226965	0	1
ENSG00000085224	ATRX	protein_coding	-0.2914	7.45368	7.66224	7.3646	0.00523673	0.022753	0	1
ENSG00000110514	MADD	protein_coding	-0.253905	7.06285	7.24249	6.99117	0.00524477	0.0227744	0	1
ENSG00000280287	RP13-554M15.7	TEC	-0.702143	3.23131	3.6056	2.90586	0.00525594	0.0228092	0	1
ENSG00000262943	ALOX12P2	transcribed_unprocessed_pseudogene	-1.47868	2.86261	2.82865	1.65094	0.00526154	0.0228267	0	1
ENSG00000261613	RP11-20I23.13	antisense	-0.479766	2.29705	2.59195	2.13583	0.005272	0.0228584	0	1
ENSG00000198408	MGEA5	protein_coding	-0.306647	7.45932	7.67607	7.36354	0.00527822	0.0228718	0	1
ENSG00000110318	CEP126	protein_coding	-0.596741	3.16192	3.38643	2.94973	0.00528113	0.0228776	0	1
ENSG00000157306	RP11-66N24.4	processed_transcript	-0.662628	1.34047	1.79284	1.03686	0.00528978	0.0229013	0	1
ENSG00000276182	RP11-872J21.5	sense_intronic	-0.461456	2.55176	2.86952	2.38786	0.0053171	0.0229927	0	1
ENSG00000279520	RP11-20I23.2	TEC	-0.678098	3.03406	3.48463	2.70514	0.00531721	0.0229927	0	1
ENSG00000256683	ZNF350	protein_coding	-0.292842	4.34298	4.54836	4.25852	0.00532116	0.0230029	0	1
ENSG00000261247	GOLGA8T	protein_coding	-0.608741	2.16537	2.56531	1.90447	0.00532875	0.023022	0	1
ENSG00000165995	CACNB2	protein_coding	-1.60797	2.1658	1.40728	0.885736	0.0053337	0.0230297	0	1
ENSG00000158528	PPP1R9A	protein_coding	-1.0576	3.71133	3.38863	3.20812	0.00533732	0.0230385	0	1
ENSG00000167785	ZNF558	protein_coding	-0.420735	4.2015	4.47634	4.05557	0.00534299	0.0230561	0	1
ENSG00000165028	NIPSNAP3B	protein_coding	-0.53483	2.78248	3.13156	2.57291	0.00535341	0.0230876	0	1
ENSG00000171310	CHST11	protein_coding	-0.349017	7.12923	7.37342	7.01221	0.00537776	0.0231718	0	1
ENSG00000180549	FUT7	protein_coding	-0.79057	4.22248	4.68098	3.78748	0.00538874	0.0231984	0	1
ENSG00000117597	DIEXF	protein_coding	-0.27672	5.30045	5.49229	5.2202	0.00539272	0.0232018	0	1
ENSG00000163975	MELTF	protein_coding	-0.540535	4.44398	4.74743	4.22969	0.00540659	0.0232423	0	1
ENSG00000107738	VSIR	protein_coding	-0.426922	6.12103	6.34381	5.98041	0.00542321	0.0232916	0	1
ENSG00000280828	RP11-274B21.1	unprocessed_pseudogene	-0.537347	2.98168	3.29018	2.78073	0.00543923	0.0233456	0	1
ENSG00000235381	RP11-477D19.2	antisense	-0.399811	3.16627	3.45892	3.03215	0.00543975	0.0233456	0	1
ENSG00000167664	TMIGD2	protein_coding	-0.487706	3.79239	4.11506	3.60566	0.00544281	0.0233456	0	1
ENSG00000173258	ZNF483	protein_coding	-1.05449	2.3397	2.51864	1.71667	0.00545973	0.0234069	0	1
ENSG00000248445	CTB-118N6.3	antisense	-0.631768	1.9947	2.38084	1.72219	0.00546334	0.0234155	0	1
ENSG00000170049	KCNAB3	protein_coding	-0.643448	2.05667	2.49027	1.76488	0.00549797	0.02355	0	1
ENSG00000114423	CBLB	protein_coding	-0.316477	5.1424	5.35244	5.04581	0.00550446	0.0235639	0	1
ENSG00000187391	MAGI2	protein_coding	-1.10243	3.09111	3.33415	2.37688	0.00550691	0.0235674	0	1
ENSG00000162522	KIAA1522	protein_coding	-0.440889	4.10361	4.40975	3.94056	0.00551607	0.0235927	0	1
ENSG00000168591	TMUB2	protein_coding	-0.422777	3.72782	4.03173	3.57795	0.00552099	0.0236068	0	1
ENSG00000276517	AL133243.2	sense_intronic	-0.464249	3.88762	4.20888	3.71122	0.00557192	0.0238036	0	1
ENSG00000069974	RAB27A	protein_coding	-0.406114	5.12813	5.41142	4.97954	0.00559274	0.0238855	0	1
ENSG00000103479	RBL2	protein_coding	-0.237106	6.63229	6.81153	6.56409	0.00562464	0.0239865	0	1
ENSG00000070190	DAPP1	protein_coding	-0.464202	4.61994	4.908	4.44568	0.00568334	0.0242084	0	1
ENSG00000005436	GCFC2	protein_coding	-0.312801	4.6995	4.9086	4.605	0.00570529	0.0242796	0	1
ENSG00000179144	GIMAP7	protein_coding	-0.977627	3.36479	3.18109	2.91923	0.00570896	0.0242819	0	1
ENSG00000173890	GPR160	protein_coding	-0.454422	3.14663	3.3908	3.00235	0.00573347	0.0243576	0	1
ENSG00000105875	WDR91	protein_coding	-0.265199	5.13669	5.31956	5.06182	0.00574419	0.024396	0	1
ENSG00000197140	ADAM32	protein_coding	-1.22315	2.50274	2.53022	1.65802	0.00580065	0.0245999	0	1
ENSG00000279803	RP11-407G23.5	TEC	-0.770624	1.80441	2.23846	1.41451	0.00582539	0.0246884	0	1
ENSG00000154188	ANGPT1	protein_coding	-0.630844	6.19123	6.50792	5.9101	0.00583452	0.0247146	0	1
ENSG00000208892	SNORA49	snoRNA	-0.888435	2.94548	3.51565	2.39081	0.00584283	0.0247426	0	1
ENSG00000111664	GNB3	protein_coding	-0.883744	1.88753	2.44859	1.35323	0.00589142	0.024912	0	1
ENSG00000144063	MALL	protein_coding	-0.949808	1.7169	2.11722	1.15495	0.00590634	0.0249606	0	1
ENSG00000167065	DUSP18	protein_coding	-0.422447	3.03174	3.30319	2.89482	0.00591322	0.0249824	0	1
ENSG00000019991	HGF	protein_coding	-0.804043	5.71314	5.79092	5.3584	0.00591768	0.024988	0	1
ENSG00000215440	NPEPL1	protein_coding	-0.368508	4.9773	5.24534	4.84717	0.00592096	0.024988	0	1
ENSG00000156482	RPL30	protein_coding	-0.385584	9.14612	9.39001	9.01568	0.00592107	0.024988	0	1
ENSG00000204681	GABBR1	protein_coding	-0.811311	3.93822	4.42523	3.47261	0.00596138	0.0251347	0	1
ENSG00000241697	TMEFF1	protein_coding	-0.904562	1.65671	1.89296	1.18461	0.0059691	0.0251526	0	1
ENSG00000254701	RP11-1415C14.4	unprocessed_pseudogene	-0.545868	4.07555	4.41148	3.84921	0.00597093	0.0251531	0	1
ENSG00000152795	HNRNPDL	protein_coding	-0.252844	8.00661	8.1905	7.93371	0.0059805	0.0251726	0	1
ENSG00000110395	CBL	protein_coding	-0.456445	6.63758	6.93257	6.46149	0.00599114	0.0252016	0	1
ENSG00000164329	PAPD4	protein_coding	-0.259333	5.94678	6.14413	5.86826	0.00602133	0.0252993	0	1
ENSG00000128011	LRFN1	protein_coding	-0.551276	3.62024	3.89467	3.41251	0.00604324	0.0253694	0	1
ENSG00000178234	GALNT11	protein_coding	-0.336747	4.49722	4.73885	4.38681	0.00604856	0.0253771	0	1
ENSG00000167613	LAIR1	protein_coding	-0.803076	5.93293	6.26052	5.50851	0.00606209	0.0254045	0	1
ENSG00000175106	TVP23C	protein_coding	-0.478891	4.30406	4.57684	4.12852	0.00606503	0.0254094	0	1
ENSG00000234773	CTD-2666L21.1	transcribed_unprocessed_pseudogene	-0.481032	2.16882	2.49101	1.99682	0.00609114	0.0255115	0	1
ENSG00000133138	TBC1D8B	protein_coding	-0.515478	3.22868	3.54178	3.03267	0.00609562	0.0255155	0	1
ENSG00000204599	TRIM39	protein_coding	-0.794321	2.8077	3.056	2.43364	0.00611241	0.0255711	0	1
ENSG00000144815	NXPE3	protein_coding	-0.311763	5.16926	5.38909	5.07041	0.00616258	0.0257424	0	1
ENSG00000263528	IKBKE	protein_coding	-0.346733	5.02386	5.24884	4.91244	0.00617525	0.0257781	0	1
ENSG00000138031	ADCY3	protein_coding	-0.316335	5.9008	6.12058	5.79997	0.00617609	0.0257781	0	1
ENSG00000284634	RP11-726G1.2	processed_transcript	-0.646821	3.19805	3.539	2.91431	0.00619804	0.0258548	0	1
ENSG00000166822	TMEM170A	protein_coding	-0.20936	5.47061	5.62437	5.41555	0.00622645	0.025951	0	1
ENSG00000169084	DHRSX	protein_coding	-0.409353	2.64695	2.92349	2.51656	0.00623665	0.0259861	0	1
ENSG00000212124	TAS2R19	protein_coding	-1.10357	1.28351	1.65415	0.527353	0.00625017	0.0260349	0	1
ENSG00000046604	DSG2	protein_coding	-0.546172	5.56028	5.88244	5.32962	0.00625418	0.0260441	0	1
ENSG00000162927	PUS10	protein_coding	-0.322095	3.92928	4.14882	3.83463	0.00627697	0.0261166	0	1
ENSG00000261098	RP11-819C21.1	lincRNA	-0.426153	3.03463	3.32827	2.88898	0.00629054	0.026158	0	1
ENSG00000276334	AL133243.1	sense_intronic	-0.49418	2.67565	3.01555	2.4857	0.00632567	0.0262924	0	1
ENSG00000070761	CFAP20	protein_coding	-0.459561	5.22671	5.37062	5.09056	0.00632647	0.0262924	0	1
ENSG00000110455	ACCS	protein_coding	-0.533744	4.9314	5.27787	4.70154	0.00634715	0.0263633	0	1
ENSG00000229358	AC018633.4	unprocessed_pseudogene	-0.485255	2.38995	2.7199	2.21044	0.00635371	0.026383	0	1
ENSG00000136044	APPL2	protein_coding	-0.2812	4.85521	5.05817	4.77015	0.00636405	0.0263957	0	1
ENSG00000172890	NADSYN1	protein_coding	-0.317678	6.49482	6.72428	6.39029	0.00638087	0.0264545	0	1
ENSG00000174373	RALGAPA1	protein_coding	-0.30402	5.6904	5.90092	5.59578	0.00638186	0.0264545	0	1
ENSG00000177200	CHD9	protein_coding	-0.25647	7.64523	7.83327	7.56972	0.00640323	0.0265279	0	1
ENSG00000149716	ORAOV1	protein_coding	-0.520874	3.83252	4.15299	3.62573	0.00643492	0.026644	0	1
ENSG00000225151	AC103965.1	transcribed_unprocessed_pseudogene	-0.603375	2.41193	2.60731	2.20216	0.00645766	0.0267229	0	1
ENSG00000010270	STARD3NL	protein_coding	-0.265867	5.16894	5.35564	5.0918	0.00646106	0.0267294	0	1
ENSG00000204764	RANBP17	protein_coding	-0.526817	4.26895	4.61398	4.04646	0.00646354	0.026732	0	1
ENSG00000141682	PMAIP1	protein_coding	-0.67534	4.72088	5.12771	4.38102	0.00647547	0.0267738	0	1
ENSG00000179335	CLK3	protein_coding	-0.299861	5.95632	6.16055	5.86444	0.0064891	0.0268148	0	1
ENSG00000241769	AF011889.4	antisense	-0.672383	2.58913	2.957	2.28261	0.00652005	0.0269351	0	1
ENSG00000141696	P3H4	protein_coding	-0.535255	2.99974	3.29248	2.79973	0.00653399	0.0269773	0	1
ENSG00000100284	TOM1	protein_coding	-0.288336	4.51364	4.7188	4.428	0.00655769	0.0270598	0	1
ENSG00000125810	CD93	protein_coding	-0.788799	5.83464	6.32438	5.37311	0.00656241	0.0270636	0	1
ENSG00000170892	TSEN34	protein_coding	-0.562242	3.7181	3.98587	3.50142	0.00658362	0.0271206	0	1
ENSG00000121895	TMEM156	protein_coding	-0.454451	3.30509	3.58377	3.14624	0.00658842	0.0271326	0	1
ENSG00000173588	CCDC41	protein_coding	-0.307593	5.26853	5.49887	5.16705	0.00661793	0.027231	0	1
ENSG00000145725	PPIP5K2	protein_coding	-0.323838	7.26032	7.50556	7.14897	0.0066522	0.027341	0	1
ENSG00000164073	MFSD8	protein_coding	-0.353977	4.03325	4.2787	3.91928	0.00666269	0.0273687	0	1
ENSG00000182150	ERCC6L2	protein_coding	-0.264517	6.03516	6.22286	5.95726	0.00667707	0.0274116	0	1
ENSG00000116539	ASH1L	protein_coding	-0.245116	7.83681	8.01357	7.76697	0.00667881	0.0274116	0	1
ENSG00000023171	GRAMD1B	protein_coding	-0.623114	4.70943	5.12975	4.40159	0.00668236	0.0274184	0	1
ENSG00000196776	CD47	protein_coding	-0.360671	7.48329	7.72057	7.36163	0.00669711	0.0274712	0	1
ENSG00000028528	SNX1	protein_coding	-0.186604	6.83375	6.97617	6.78523	0.00670584	0.0274992	0	1
ENSG00000115020	PIKFYVE	protein_coding	-0.266471	7.63206	7.83424	7.54971	0.00672826	0.0275756	0	1
ENSG00000219481	NBPF1	protein_coding	-0.517058	5.65559	5.92013	5.45527	0.0067333	0.0275885	0	1
ENSG00000237940	AC093642.3	lincRNA	-1.12837	2.76168	3.12495	1.94261	0.00676787	0.0277067	0	1
ENSG00000172164	SNTB1	protein_coding	-0.428569	6.41805	6.73232	6.24705	0.00680255	0.0278408	0	1
ENSG00000257261	RP11-96H19.1	lincRNA	-0.556208	1.9473	2.18311	1.75744	0.00682522	0.0279257	0	1
ENSG00000145495	MARCH6	protein_coding	-0.23818	7.81544	7.98029	7.75035	0.0068323	0.0279468	0	1
ENSG00000273345	CTD-2410N18.4	processed_transcript	-0.57789	1.51924	1.93179	1.26179	0.00685553	0.0280182	0	1
ENSG00000197043	ANXA6	protein_coding	-0.547357	6.81582	7.17298	6.57111	0.0068608	0.0280318	0	1
ENSG00000175471	MCTP1	protein_coding	-0.484761	5.60552	5.95402	5.39836	0.00687214	0.0280691	0	1
ENSG00000247081	RP11-318M2.2	antisense	-0.70043	1.63753	2.10365	1.2871	0.00687379	0.0280691	0	1
ENSG00000264112	RP11-159D12.2	lincRNA	-0.625256	4.07428	4.38595	3.79861	0.00688953	0.028125	0	1
ENSG00000114670	NEK11	protein_coding	-0.53374	1.35881	1.68606	1.15869	0.00689329	0.028125	0	1
ENSG00000102796	DHRS12	protein_coding	-0.472923	3.00168	3.30753	2.82991	0.00693229	0.0282762	0	1
ENSG00000106948	AKNA	protein_coding	-0.484836	7.40236	7.68864	7.21166	0.00694338	0.0283055	0	1
ENSG00000279133	RP11-342K2.1	TEC	-0.481982	4.16913	4.45497	3.98598	0.00695291	0.0283285	0	1
ENSG00000159592	GPBP1L1	protein_coding	-0.206264	6.95415	7.10323	6.89991	0.00697988	0.0283985	0	1
ENSG00000135439	AGAP2	protein_coding	-0.363922	6.09044	6.33351	5.96566	0.00701999	0.0285218	0	1
ENSG00000267519	CTD-3252C9.4	lincRNA	-1.54701	8.12197	6.99506	6.84102	0.00705069	0.0286145	0	1
ENSG00000225492	RP4-644F6.3	transcribed_unprocessed_pseudogene	-0.938728	1.39383	1.95565	0.785872	0.00705606	0.0286283	0	1
ENSG00000245910	SNHG6	processed_transcript	-0.538324	6.67808	7.01134	6.44429	0.00707125	0.0286659	0	1
ENSG00000108799	EZH1	protein_coding	-0.352834	5.38236	5.6027	5.26792	0.00710289	0.0287734	0	1
ENSG00000228327	RP11-206L10.2	transcribed_unprocessed_pseudogene	-0.531557	4.34859	4.67042	4.12728	0.0071057	0.0287734	0	1
ENSG00000260285	RP11-600F24.7	antisense	-0.609629	1.57277	1.94764	1.31686	0.0071154	0.0288047	0	1
ENSG00000165795	NDRG2	protein_coding	-0.676445	2.73053	3.05491	2.42848	0.00715233	0.0289461	0	1
ENSG00000267481	CTC-559E9.5	sense_intronic	-0.444997	1.94847	2.24612	1.79783	0.00716023	0.02897	0	1
ENSG00000139915	MDGA2	protein_coding	-1.83106	1.80768	-0.269261	0.132774	0.00716738	0.0289909	0	1
ENSG00000065923	SLC9A7	protein_coding	-0.309039	7.14869	7.30582	7.06557	0.00722629	0.0292047	0	1
ENSG00000230521	HCG4P7	unprocessed_pseudogene	-2.05619	1.64018	1.67951	-1.16955	0.00725501	0.0292964	0	1
ENSG00000117480	FAAH	protein_coding	-0.88723	4.585	5.18306	3.98571	0.00725936	0.0292993	0	1
ENSG00000255036	RP11-23J9.4	processed_transcript	-0.715355	3.92834	4.36791	3.54769	0.00726614	0.0292993	0	1
ENSG00000226067	CH17-118O6.2	lincRNA	-0.426543	2.73897	3.03118	2.59311	0.00726785	0.0292993	0	1
ENSG00000078142	PIK3C3	protein_coding	-0.285842	5.99061	6.19618	5.90116	0.00732814	0.0295109	0	1
ENSG00000269893	SNHG8	lincRNA	-0.433856	6.80827	7.11724	6.63465	0.00733456	0.0295273	0	1
ENSG00000276248	RP11-230F18.5	sense_intronic	-0.685784	1.58939	2.02035	1.2605	0.00735095	0.0295777	0	1
ENSG00000279092	RP11-1H8.5	TEC	-0.760095	1.69558	2.14977	1.29465	0.00735116	0.0295777	0	1
ENSG00000196155	PLEKHG4	protein_coding	-0.679181	4.57626	4.89991	4.24982	0.00736544	0.02961	0	1
ENSG00000047188	YTHDC2	protein_coding	-0.37698	5.78755	6.05896	5.64914	0.00736732	0.02961	0	1
ENSG00000008086	CDKL5	protein_coding	-0.597145	3.26204	3.63073	2.99475	0.00740023	0.0296951	0	1
ENSG00000280392	RP11-357N13.6	TEC	-0.451547	2.7996	3.11086	2.63571	0.00741885	0.0297348	0	1
ENSG00000008277	ADAM22	protein_coding	-0.556744	4.74616	4.94995	4.53722	0.00742734	0.0297442	0	1
ENSG00000178761	FAM219B	protein_coding	-0.63495	4.83677	5.26741	4.51192	0.00743016	0.0297473	0	1
ENSG00000132535	DLG4	protein_coding	-0.378817	4.53302	4.7896	4.40095	0.00747557	0.0298961	0	1
ENSG00000223547	ZNF844	protein_coding	-0.510968	5.30827	5.65843	5.08441	0.00748101	0.0299096	0	1
ENSG00000110665	C11orf21	protein_coding	-0.54433	6.36089	6.71352	6.11632	0.00751088	0.0300125	0	1
ENSG00000147679	UTP23	protein_coding	-0.305996	4.93626	5.15638	4.83744	0.00754674	0.0301392	0	1
ENSG00000283050	RP11-33B1.2	transcribed_unprocessed_pseudogene	-0.490812	3.3665	3.63884	3.18937	0.00755266	0.0301546	0	1
ENSG00000172775	FAM192A	protein_coding	-0.194527	5.78594	5.93101	5.73511	0.00759152	0.0302931	0	1
ENSG00000203668	CHML	protein_coding	-0.338288	6.40769	6.63831	6.29406	0.00759894	0.0303144	0	1
ENSG00000130363	RSPH3	protein_coding	-0.350435	3.59572	3.84164	3.48567	0.00761967	0.0303804	0	1
ENSG00000114796	KLHL24	protein_coding	-0.427442	6.46015	6.73895	6.29705	0.00762376	0.0303883	0	1
ENSG00000206562	METTL6	protein_coding	-0.296258	3.73693	3.94282	3.65426	0.00763116	0.0304095	0	1
ENSG00000163545	NUAK2	protein_coding	-0.793123	1.93386	2.18346	1.55406	0.00765175	0.0304581	0	1
ENSG00000082196	C1QTNF3	protein_coding	-0.483551	3.04705	3.36328	2.86367	0.00765957	0.0304809	0	1
ENSG00000127603	MACF1	protein_coding	-0.311696	10.0745	10.2566	9.98404	0.00766318	0.0304853	0	1
ENSG00000215912	TTC34	protein_coding	-0.797527	1.84077	2.21766	1.42275	0.00767647	0.0305186	0	1
ENSG00000156172	C8orf37	protein_coding	-0.366077	2.26829	2.52059	2.15975	0.00769676	0.0305786	0	1
ENSG00000260528	RP11-356C4.4	lincRNA	-0.858186	2.60332	2.93587	2.12701	0.00772022	0.0306538	0	1
ENSG00000171988	JMJD1C	protein_coding	-0.362431	7.73335	7.95203	7.61437	0.00772201	0.0306538	0	1
ENSG00000102760	RGCC	protein_coding	-0.882856	4.42022	4.56335	3.94665	0.00773928	0.0307056	0	1
ENSG00000105048	TNNT1	protein_coding	-1.40928	1.11429	1.68829	-0.249505	0.00776951	0.0308003	0	1
ENSG00000154380	ENAH	protein_coding	-1.32332	3.0072	1.63876	2.29812	0.00778437	0.0308423	0	1
ENSG00000237037	RP4-669P10.18	processed_transcript	-0.81667	2.41133	2.756	1.97372	0.00779777	0.030887	0	1
ENSG00000255389	C6orf3	antisense	-0.645672	1.76646	2.15239	1.47065	0.00785863	0.0310857	0	1
ENSG00000214796	RP11-480I12.5	transcribed_unprocessed_pseudogene	-0.813602	2.79241	3.28508	2.31356	0.00786086	0.031086	0	1
ENSG00000234585	CCT6P3	transcribed_unprocessed_pseudogene	-0.494153	2.86038	3.19894	2.66592	0.00787368	0.0311283	0	1
ENSG00000275023	MLLT6	protein_coding	-0.429784	7.35251	7.64407	7.18409	0.00789183	0.0311915	0	1
ENSG00000143178	TBX19	protein_coding	-0.603127	1.79385	2.18498	1.52586	0.00789783	0.0312067	0	1
ENSG00000165879	FRAT1	protein_coding	-0.392192	4.60697	4.76755	4.49428	0.00792584	0.0312919	0	1
ENSG00000215559	C21orf81	transcribed_unprocessed_pseudogene	-1.1594	1.87121	1.6611	1.15803	0.00793348	0.0313093	0	1
ENSG00000111271	ACAD10	protein_coding	-0.276765	5.0091	5.2142	4.92296	0.00794123	0.0313271	0	1
ENSG00000266904	CTC-559E9.1	lincRNA	-0.635167	1.53878	1.87673	1.27102	0.0079456	0.0313358	0	1
ENSG00000100354	TNRC6B	protein_coding	-0.338955	8.28439	8.53572	8.16476	0.00795318	0.0313507	0	1
ENSG00000116171	SCP2	protein_coding	-0.348138	5.71363	5.94322	5.59665	0.00795844	0.0313609	0	1
ENSG00000280063	RP11-295D4.3	TEC	-0.802794	1.86921	2.2772	1.43075	0.007962	0.0313664	0	1
ENSG00000228451	RP11-722A15.2	transcribed_processed_pseudogene	-0.41478	2.46478	2.72135	2.33344	0.007981	0.0314242	0	1
ENSG00000269834	CTD-3018O17.3	processed_transcript	-0.673426	1.69486	1.99301	1.40383	0.00800539	0.0315117	0	1
ENSG00000183513	COA5	protein_coding	-0.341477	4.4012	4.65179	4.2843	0.00804219	0.0316394	0	1
ENSG00000146555	SDK1	protein_coding	-1.14868	2.12088	2.57653	1.22449	0.00806021	0.0316991	0	1
ENSG00000088826	SMOX	protein_coding	-0.462687	3.31577	3.62973	3.13966	0.00806172	0.0316991	0	1
ENSG00000134297	RP11-139E19.1	transcribed_processed_pseudogene	-0.37031	2.95207	3.21354	2.83458	0.0080791	0.0317589	0	1
ENSG00000065413	ANKRD44	protein_coding	-0.427447	6.37142	6.59789	6.22151	0.00813119	0.031917	0	1
ENSG00000253305	PCDHGB6	protein_coding	-0.95151	2.3496	2.538	1.80365	0.00815908	0.0319922	0	1
ENSG00000140543	DET1	protein_coding	-0.391168	3.79462	4.06769	3.65875	0.00816039	0.0319922	0	1
ENSG00000170954	ZNF415	protein_coding	-0.622611	2.04153	2.4081	1.76147	0.00817544	0.0320422	0	1
ENSG00000273576	RP11-390P24.1	lincRNA	-0.452791	1.52193	1.81907	1.36184	0.00817872	0.0320464	0	1
ENSG00000116754	SRSF11	protein_coding	-0.326726	7.1612	7.40396	7.04721	0.00819146	0.0320876	0	1
ENSG00000143578	CREB3L4	protein_coding	-0.362704	4.28341	4.55098	4.15486	0.0082023	0.0321214	0	1
ENSG00000148660	CAMK2G	protein_coding	-0.309378	5.85895	6.04545	5.7666	0.00822732	0.0322021	0	1
ENSG00000122547	EEPD1	protein_coding	-0.352623	3.9232	4.13621	3.81684	0.00823716	0.0322232	0	1
ENSG00000254154	RP4-798P15.3	processed_transcript	-0.950773	2.24847	2.79642	1.60326	0.00824462	0.0322437	0	1
ENSG00000272578	AP000347.2	transcribed_unprocessed_pseudogene	-0.457157	3.83854	4.16018	3.65758	0.00829423	0.0324116	0	1
ENSG00000197279	ZNF165	protein_coding	-0.449992	1.60163	1.89775	1.4509	0.00831766	0.0324681	0	1
ENSG00000183734	ASCL2	protein_coding	-0.72066	3.48898	3.70502	3.16114	0.00835561	0.0325988	0	1
ENSG00000102897	LYRM1	protein_coding	-0.489897	3.19268	3.48652	3.00975	0.00835806	0.0325996	0	1
ENSG00000151067	CACNA1C	protein_coding	-1.06294	2.67618	2.73815	2.00518	0.00837139	0.0326341	0	1
ENSG00000111052	LIN7A	protein_coding	-1.3111	3.26827	2.02236	2.52305	0.00837652	0.0326453	0	1
ENSG00000120832	MTERFD3	protein_coding	-0.471878	3.00159	3.28131	2.8324	0.00841063	0.0327518	0	1
ENSG00000279059	RP11-257O5.2	TEC	-0.511063	1.78357	2.09835	1.5901	0.00842142	0.0327813	0	1
ENSG00000273117	AC144652.1	lincRNA	-0.664554	2.1041	2.4173	1.81107	0.0084335	0.0327971	0	1
ENSG00000171617	ENC1	protein_coding	-0.5914	3.2968	3.4796	3.08024	0.00843354	0.0327971	0	1
ENSG00000173988	LRRC63	protein_coding	-0.643061	1.46498	1.88833	1.15959	0.00843993	0.0328132	0	1
ENSG00000169994	MYO7B	protein_coding	-1.28075	1.81889	2.09227	0.744037	0.00846047	0.0328754	0	1
ENSG00000244879	GABPB1-AS1	antisense	-0.796067	7.0524	7.45308	6.5869	0.00846388	0.0328799	0	1
ENSG00000020633	RUNX3	protein_coding	-0.401971	5.50079	5.80056	5.3418	0.00846952	0.032893	0	1
ENSG00000162738	VANGL2	protein_coding	-0.655037	3.71376	3.8095	3.46971	0.00847843	0.0329188	0	1
ENSG00000264538	SUZ12P	transcribed_unprocessed_pseudogene	-0.319455	5.29532	5.51499	5.19043	0.00848393	0.0329314	0	1
ENSG00000131873	CHSY1	protein_coding	-0.21505	6.76159	6.91542	6.70326	0.0084928	0.032957	0	1
ENSG00000102531	FNDC3A	protein_coding	-0.268263	6.91219	7.10608	6.82958	0.00852661	0.0330529	0	1
ENSG00000051128	HOMER3	protein_coding	-0.927866	3.16937	2.81562	2.78368	0.00853763	0.0330863	0	1
ENSG00000228889	RP11-87L10.1	lincRNA	-0.600007	1.73482	1.97	1.51387	0.00855917	0.0330996	0	1
ENSG00000251474	RPL32P3	transcribed_unprocessed_pseudogene	-0.372856	4.52504	4.7712	4.39578	0.00862107	0.0333035	0	1
ENSG00000180376	CCDC66	protein_coding	-0.300266	4.94208	5.14424	4.84883	0.00862823	0.0333221	0	1
ENSG00000137876	RSL24D1	protein_coding	-0.316343	6.98687	7.20485	6.88258	0.00863828	0.0333355	0	1
ENSG00000117620	SLC35A3	protein_coding	-0.446826	5.24043	5.55597	5.05573	0.00863899	0.0333355	0	1
ENSG00000110696	C11orf58	protein_coding	-0.294227	6.88287	7.09236	6.78814	0.00865318	0.0333654	0	1
ENSG00000165115	KIF27	protein_coding	-0.325754	3.97835	4.21043	3.87464	0.00867031	0.0334065	0	1
ENSG00000135999	EPC2	protein_coding	-0.240391	6.18752	6.36341	6.11711	0.00868408	0.033449	0	1
ENSG00000145734	BDP1	protein_coding	-0.430513	6.75292	7.01423	6.59024	0.00869357	0.0334711	0	1
ENSG00000069188	SDK2	protein_coding	-0.87616	6.43816	6.67117	5.92948	0.00873793	0.0336119	0	1
ENSG00000204590	GNL1	protein_coding	-0.458416	5.31704	5.55022	5.14882	0.00874975	0.0336484	0	1
ENSG00000240891	PLCXD2	protein_coding	-0.633431	3.39315	3.69848	3.10993	0.00878947	0.0337833	0	1
ENSG00000183340	JRKL	protein_coding	-0.373634	3.98412	4.24346	3.85515	0.00880238	0.0338163	0	1
ENSG00000165275	TRMT10B	protein_coding	-0.430419	3.26158	3.5398	3.10925	0.00880271	0.0338163	0	1
ENSG00000079134	THOC1	protein_coding	-0.297545	5.827	6.04391	5.72931	0.00882957	0.0339105	0	1
ENSG00000213337	ANKRD39	protein_coding	-0.35756	4.39557	4.65835	4.26815	0.00885278	0.0339907	0	1
ENSG00000161647	MPP3	protein_coding	-0.852168	1.54122	1.7967	1.09399	0.0088602	0.0340101	0	1
ENSG00000121741	ZMYM2	protein_coding	-0.292432	7.51119	7.71655	7.41803	0.00887034	0.0340401	0	1
ENSG00000274211	SOCS7	protein_coding	-0.431738	5.17854	5.42977	5.01818	0.00889888	0.0341316	0	1
ENSG00000132716	DCAF8	protein_coding	-0.279452	6.66776	6.86434	6.58081	0.00890464	0.0341373	0	1
ENSG00000183741	CBX6	protein_coding	-0.246259	6.96793	7.12871	6.90007	0.00891511	0.0341668	0	1
ENSG00000114331	ACAP2	protein_coding	-0.240563	6.96815	7.1419	6.89807	0.00891999	0.034175	0	1
ENSG00000139826	ABHD13	protein_coding	-0.30623	4.94959	5.16708	4.84943	0.00892595	0.0341812	0	1
ENSG00000164241	C5orf63	protein_coding	-0.592387	3.36789	3.73169	3.097	0.0089342	0.0342038	0	1
ENSG00000279880	RP11-855A2.2	TEC	-0.481101	1.90766	2.23398	1.72621	0.00893902	0.0342042	0	1
ENSG00000259151	RP11-356K23.3	transcribed_processed_pseudogene	-0.517386	1.92857	2.23608	1.73288	0.00894459	0.0342075	0	1
ENSG00000165046	LETM2	protein_coding	-0.718025	2.29621	2.5178	1.97985	0.00895585	0.0342296	0	1
ENSG00000135740	SLC9A5	protein_coding	-0.80651	1.80597	2.27478	1.3436	0.00897593	0.0342779	0	1
ENSG00000124549	RP1-45P21.3	transcribed_unprocessed_pseudogene	-0.673369	1.62937	1.99968	1.31469	0.00897715	0.0342779	0	1
ENSG00000260060	RP11-388M20.1	antisense	-0.721451	2.13734	2.50548	1.77477	0.00899494	0.0343368	0	1
ENSG00000149599	DUSP15	protein_coding	-0.771188	1.41603	1.77776	1.01938	0.00901093	0.0343888	0	1
ENSG00000198915	RASGEF1A	protein_coding	-0.675025	2.1001	2.50829	1.76782	0.00901813	0.0343998	0	1
ENSG00000175387	SMAD2	protein_coding	-0.453985	7.24612	7.56644	7.05488	0.00903555	0.0344556	0	1
ENSG00000251322	SHANK3	protein_coding	-0.612442	6.48454	6.86747	6.17801	0.00904294	0.0344657	0	1
ENSG00000261101	RP4-545K15.5	sense_overlapping	-0.589912	1.50153	1.87239	1.24193	0.00905573	0.0344963	0	1
ENSG00000163291	PAQR3	protein_coding	-0.47041	4.72128	4.91661	4.55831	0.00914416	0.0347967	0	1
ENSG00000204520	MICA	protein_coding	-0.719483	2.63937	3.09278	2.24732	0.00915338	0.0348226	0	1
ENSG00000144746	ARL6IP5	protein_coding	-0.443107	6.38196	6.63623	6.21402	0.00918992	0.0349342	0	1
ENSG00000132879	FBXO44	protein_coding	-0.602093	2.8662	3.18967	2.60375	0.0092115	0.0350071	0	1
ENSG00000277701	RP11-734K23.9	lincRNA	-0.815876	4.03529	4.39762	3.5602	0.00924193	0.0351043	0	1
ENSG00000157554	ERG	protein_coding	-0.526565	7.14076	7.48444	6.90191	0.00928334	0.035234	0	1
ENSG00000100034	PPM1F	protein_coding	-0.389461	7.23741	7.45952	7.10315	0.0092992	0.0352838	0	1
ENSG00000162601	MYSM1	protein_coding	-0.411415	6.073	6.36434	5.90987	0.00930858	0.0352929	0	1
ENSG00000280018	CH507-154B10.2	lincRNA	-0.723941	2.24172	2.65888	1.8571	0.00932046	0.0353172	0	1
ENSG00000240859	AC093627.10	lincRNA	-1.25912	2.02801	2.38613	0.926619	0.00932422	0.0353172	0	1
ENSG00000185829	ARL17A	protein_coding	-0.897432	3.83899	4.16966	3.2832	0.00932715	0.0353172	0	1
ENSG00000166839	ANKDD1A	protein_coding	-0.758912	1.50828	1.69222	1.17007	0.00937718	0.0354789	0	1
ENSG00000100483	VCPKMT	protein_coding	-0.345056	2.6224	2.87096	2.51664	0.00938396	0.0354929	0	1
ENSG00000270562	RP11-154H23.3	lincRNA	-0.75671	2.43729	2.66848	2.07431	0.00940519	0.0355479	0	1
ENSG00000205707	LYRM5	protein_coding	-0.454962	3.55725	3.83167	3.38977	0.00945068	0.0356919	0	1
ENSG00000280138	RP11-463O12.5	TEC	-0.668924	6.86149	7.22733	6.51399	0.00950395	0.0358589	0	1
ENSG00000171862	PTEN	protein_coding	-0.295096	8.30631	8.51511	8.21102	0.00951117	0.0358737	0	1
ENSG00000177606	JUN	protein_coding	-1.1253	7.75579	7.61681	6.98616	0.00952802	0.035928	0	1
ENSG00000168404	MLKL	protein_coding	-0.360637	4.38287	4.63789	4.25564	0.0095396	0.0359514	0	1
ENSG00000260220	CCDC187	protein_coding	-0.920808	2.55159	2.95508	1.96204	0.00954413	0.0359514	0	1
ENSG00000113282	CLINT1	protein_coding	-0.293041	6.91247	7.12361	6.81662	0.00954771	0.0359555	0	1
ENSG00000228109	AC068302.3	antisense	-0.682254	1.81348	2.19591	1.4774	0.00964665	0.0362719	0	1
ENSG00000111605	CPSF6	protein_coding	-0.3938	7.12355	7.37652	6.97805	0.0096467	0.0362719	0	1
[truncated: 12,526 more rows]
